# Supplementary material for: Integrated analysis of long noncoding RNAs and mRNAs reveals their potential roles in the pathogenesis of uterine leiomyomas
Source: Oncotarget. 2014 Aug 16;5(18):8625–36. doi: 10.18632/oncotarget.2349 (PMC4226709; doi:10.18632/oncotarget.2349)
Supplement: Supplementary file 2 [file oncotarget-05-8625-s001.xls]

## Sheet: Deregulated lncRNAs
Seqname	Log2 fold change of L vs N	Adjust p value of L vs N	Log2 fold change of S vs N	Adjust p value of S vs N	Log2 fold change of L vs S	Adjust p value of L vs S
ENST00000399556	1.16654	0.0109955	0.372691	0.564498	0.793853	0.11509
ENST00000451120	1.24384	0.00149565	0.273248	0.613967	0.970593	0.108528
ENST00000452496	-1.32177	0.0341606	-1.18771	0.0880927	-0.134062	0.634805
ENST00000418077	1.81545	0.0018965	0.716628	0.293419	1.09883	0.0994054
AL080107	-1.84606	0.020393	-1.11866	0.00207304	-0.727394	0.204953
ENST00000400791	1.03579	0.027232	0.485204	0.324363	0.550581	0.0464339
HIT000324184_03	1.1447	0.0288817	0.893817	0.0104482	0.250885	0.465936
ENST00000457302	1.06485	0.00624869	0.467419	0.254431	0.597436	0.0930533
ENST00000504077	-1.64231	0.0298396	-1.3071	0.0593523	-0.335213	0.52341
ENST00000421721	1.09591	0.0191504	0.891121	0.0117104	0.204788	0.443665
AK125234	0.622887	0.206334	1.32575	0.03229	-0.702866	0.0199302
uc001odi.3	1.56061	0.00134893	0.637249	0.109006	0.923364	0.00854594
uc002pik.2	-1.32146	0.010155	-1.24234	0.0233542	-0.0791198	0.796032
ENST00000421730	-1.13626	0.0122907	-0.624677	0.289793	-0.51158	0.12037
ENST00000415623	1.38217	0.00563815	0.618358	0.173935	0.763817	0.0466497
nc-HOXD3-39-	0.666714	0.318966	1.35934	0.0448367	-0.692628	0.0194059
uc001ymn.2	-2.62866	0.00152688	-1.89906	0.016935	-0.729605	0.112385
NR_028412	0.850913	0.103651	1.15523	0.0302126	-0.304319	0.396511
DC428746	-1.63171	0.0180534	-1.28502	0.0642131	-0.346692	0.319773
AK129753	-1.66613	0.00151089	-0.817438	0.0166638	-0.848688	0.0106702
HIT000338917	1.0592	0.0322113	0.697417	0.131529	0.361787	0.433561
G36445	1.18411	0.0854118	1.08331	0.0159403	0.100802	0.780947
BC062365	-1.1338	0.216237	-1.62536	0.0307786	0.49156	0.311468
uc.473+	1.1085	0.0412656	0.982688	0.0346033	0.125814	0.465577
uc010fsr.1	2.30225	0.0240644	1.63391	0.0563535	0.668335	0.262962
ENST00000432117	-1.25423	0.0146584	-0.985912	0.0765613	-0.268319	0.403869
AI014992	1.30603	0.0480687	1.04187	0.0432693	0.264156	0.432352
U84522	1.02563	0.0419454	0.677024	0.0632397	0.34861	0.277996
AK074467	1.65258	0.00676402	1.23231	0.0214317	0.420272	0.38979
ENST00000514034	-1.21091	0.0300877	-1.2821	0.000520234	0.0711895	0.827818
ENST00000434712	1.01827	0.00938742	0.507679	0.115936	0.510591	0.0922043
AK026877	1.02835	0.00555733	0.495515	0.0455831	0.532838	0.14988
AK022441	2.2274	0.0262008	2.0841	0.0172043	0.143302	0.794875
NR_027042	1.33751	0.000528305	0.813087	0.0509641	0.524423	0.0662386
uc003vts.1	1.00328	0.0559161	1.00519	0.0147412	-0.001909	0.995213
AF086367	-1.71903	0.00150466	-1.56152	0.00948306	-0.157509	0.744583
AL080072	-1.72763	0.012604	-1.18109	0.00682036	-0.546538	0.406729
ENST00000419463	0.84479	0.0576711	1.02287	0.0404933	-0.178079	0.714783
ENST00000392947	1.04735	0.0091194	0.381159	0.498293	0.666193	0.122156
BC042185	1.15626	0.00253363	0.343631	0.10211	0.812626	0.0671248
ENST00000506567	1.00962	0.000285319	0.305985	0.183103	0.703639	0.0471318
ENST00000438380	1.05755	0.022058	0.640383	0.123196	0.41717	0.183925
NR_002157	-2.38897	0.000150896	-1.25907	0.0397687	-1.1299	0.0906747
ENST00000468675	1.07888	0.00743889	0.522842	0.242605	0.556036	0.0989668
ENST00000366287	-1.1524	0.00370523	-0.472463	0.0908591	-0.679934	0.106718
ENST00000434269	-0.537502	0.0607241	0.569631	0.0848058	-1.10713	0.00288692
ENST00000442226	-2.7964	0.0139102	-0.869564	0.333486	-1.92683	0.041377
G31789	1.61809	0.00289157	0.872711	0.0869383	0.745383	0.0394494
ENST00000458678	1.03572	0.0101464	0.393087	0.20379	0.642633	0.0893419
uc004coq.3	0.375523	0.506272	-0.854736	0.28262	1.23026	0.0347068
AK054718	0.621145	0.134059	1.0726	0.0242204	-0.451452	0.00233084
ENST00000445420	-1.75867	0.0011615	-1.12041	0.00461222	-0.638256	0.0770444
ENST00000503632	1.06247	0.158193	-0.0148988	0.982656	1.07737	0.0301589
uc001dla.1	1.00974	0.00172626	0.116401	0.622222	0.893337	0.0261408
ENST00000421443	1.54453	0.00843776	0.545769	0.462685	0.998758	0.10367
ENST00000432195	-1.36795	0.00100373	-1.05337	0.0114325	-0.31458	0.03174
ENST00000461635	1.28204	0.00526629	0.882	0.0564225	0.400037	0.133634
uc003sun.1	1.78303	0.00101202	1.20408	0.0531223	0.578957	0.161439
AK022066	-1.21091	0.00222365	-0.295281	0.193511	-0.915626	0.00178208
ENST00000515260	-1.08513	0.0196221	-0.357931	0.413084	-0.727198	0.0262505
ENST00000415648	1.03521	0.00264277	0.367409	0.294257	0.667799	0.0246929
chr2:19979944-19990294-	1.01136	0.0221483	0.668872	0.0984822	0.342489	0.112673
ENST00000514575	1.27757	0.00459554	0.503131	0.307488	0.774444	0.0449327
HIT000086764	1.14551	0.035431	0.602221	0.313502	0.543285	0.190425
ENST00000505694	-1.02965	0.00117181	-1.33695	0.00340921	0.307301	0.278007
ENST00000412951	1.10548	0.0991528	1.14987	0.0259265	-0.0443831	0.941355
AL713738	-1.90317	0.00774936	-1.11693	0.0679685	-0.786246	0.274963
ENST00000421962	2.7531	0.0144993	1.3774	0.0786257	1.3757	0.106856
ENST00000454541	1.18987	0.0281579	0.731175	0.120736	0.4587	0.0199324
ENST00000513444	-1.68935	0.0478427	-0.520223	0.175839	-1.16913	0.0943301
AK025180	-1.79415	0.00389558	-0.704521	0.265859	-1.08962	0.111024
ENST00000436665	-2.61351	0.00604019	-1.09348	0.0181608	-1.52003	0.0232427
ENST00000438784	1.59142	0.0440123	0.980247	0.0678033	0.611171	0.240054
uc.70+	-1.86739	0.00435122	-1.30265	0.00125363	-0.564739	0.0991345
ENST00000473096	1.26906	0.0204783	0.308042	0.567992	0.961016	0.0218776
NR_028100	1.02376	0.0175987	0.309055	0.216637	0.714708	0.0703294
ENST00000430650	1.17848	0.0177855	0.366499	0.187363	0.811978	0.078449
AK090694	-1.56124	0.0521453	-1.11396	0.0267069	-0.447279	0.273744
ENST00000419523	1.51324	0.00848383	0.394487	0.19047	1.11875	0.0308842
BC041387	-1.10031	0.0287807	-0.649568	0.145109	-0.450739	0.275126
uc002bjf.1	0.70205	0.259242	1.82602	0.0466414	-1.12397	0.240271
AK090609	-1.02693	0.0403785	-0.31336	0.410884	-0.713575	0.0208042
CN273898	1.3548	0.0217536	1.14315	0.0652119	0.211656	0.310354
DB522844	1.03348	0.0203598	0.890471	0.0963792	0.143009	0.482431
BX104325	0.923083	0.188736	1.23764	0.0400668	-0.314553	0.44853
ENST00000426339	1.10823	0.00732514	0.566563	0.257114	0.541667	0.111429
ENST00000413899	1.24125	0.000279717	0.432448	0.314382	0.8088	0.073365
M25803	1.22389	0.00724562	0.3407	0.142085	0.883189	0.0187289
ENST00000442982	-1.50981	0.0485699	-0.897468	0.142565	-0.61234	0.0900972
BC042017	-2.21452	0.0182009	-0.925303	0.275287	-1.28922	0.17351
uc009yzx.1	-2.25249	0.000581316	-1.11857	0.00740385	-1.13392	0.0562092
AK021576	-0.926427	0.188633	0.38882	0.554336	-1.31525	0.0233496
ENST00000433201	1.81122	0.0422907	0.520986	0.508773	1.29024	0.0887011
AK123324	-2.77356	0.0313621	-1.84622	0.0723398	-0.927338	0.484949
ENST00000421838	1.23175	0.0100493	0.957516	0.00773733	0.274235	0.41413
BC035180	-1.29377	0.0232798	-0.960163	0.0810464	-0.333602	0.509277
ENST00000403990	0.662609	0.156668	-0.34948	0.208839	1.01209	0.0375537
ENST00000324717	1.61979	0.000433454	0.471329	0.276915	1.14846	0.0137303
nc-HOXA11-92-	1.82998	0.0441702	2.22744	0.0431932	-0.397464	0.438342
ENST00000457081	1.43732	0.052146	2.36009	0.00755054	-0.922772	0.0709114
NR_027143	-2.31364	0.00386975	-0.962739	0.283934	-1.3509	0.245627
G65570	1.03423	0.00760299	0.595127	0.0121752	0.439102	0.143704
ENST00000480094	1.10443	0.00384924	0.39416	0.200491	0.710269	0.0392528
ENST00000425153	1.42619	0.0310942	0.51247	0.34531	0.913719	0.203311
Y11897	-1.3823	0.00552856	-0.696284	0.0634188	-0.68602	0.0394423
AK098425	-1.00996	0.0478817	-0.796661	0.0233442	-0.213294	0.441118
uc004aen.1	-0.579514	0.12414	-1.09855	0.00849425	0.519034	0.076316
AF085977	1.17085	0.0104042	1.19941	0.0162439	-0.0285577	0.916598
ENST00000330974	-2.41461	0.000499075	-1.43654	0.0163884	-0.978073	0.0361821
NR_026715	1.12921	0.0358657	0.661531	0.220621	0.467679	0.144466
ENST00000401954	1.17706	0.0263748	0.308978	0.529461	0.868085	0.0926351
nc-HOXD10-7-	0.242898	0.863669	1.50386	0.0446924	-1.26096	0.332563
uc001uoi.2	-1.07029	0.00306351	0.428067	0.559495	-1.49836	0.113487
ENST00000414532	1.08712	0.0382926	0.398649	0.317951	0.688468	0.0566493
ENST00000437515	1.16537	0.0122849	0.502617	0.0590294	0.662757	0.0226912
CR612530	-1.45734	0.0148478	-1.49739	0.0054766	0.0400504	0.908299
ENST00000500759	-4.65972	0.00187263	-3.40222	0.0154887	-1.25751	0.0979102
ENST00000505001	-1.53653	0.0287574	-1.21098	0.0760032	-0.325548	0.468691
BF869762	1.10792	0.00580925	0.528271	0.0718827	0.579653	0.0446196
AK054653	-1.42166	0.0341158	-1.07928	0.0607699	-0.342381	0.395192
ENST00000453426	-1.03419	0.0153457	-0.824833	0.0146789	-0.209352	0.540098
ENST00000474598	1.02529	0.0349038	0.847932	0.0360613	0.177357	0.399326
ENST00000426570	1.06676	0.00487169	0.322915	0.495983	0.743846	0.0505789
AK095773	-1.0005	0.0364104	-0.794163	0.0709286	-0.206339	0.0856031
ENST00000423943	-2.11314	0.0166338	-2.26838	0.00842528	0.155244	0.671647
AK128166	1.17055	0.015111	0.683083	0.13645	0.487464	0.133027
ENST00000432358	1.17292	0.136675	1.48452	0.0296534	-0.311595	0.467308
U70031	-1.35084	0.0391483	-1.34675	0.0292375	-0.00409534	0.994102
ENST00000462701	1.50044	0.0221655	0.968893	0.0649579	0.531544	0.146814
ENST00000449978	1.13285	0.00598277	0.402133	0.253419	0.730718	0.0600263
ENST00000338228	1.86044	0.00972452	1.05129	0.0540246	0.809149	0.125364
ENST00000428292	1.087	0.0193017	0.262995	0.473662	0.824	0.0717092
NR_027700	1.50028	0.0250965	0.912873	0.0172874	0.587408	0.256632
ENST00000508664	-2.34316	0.011779	-0.399212	0.512826	-1.94395	0.0842346
CR618381	-2.17762	0.00299686	-1.51585	0.0110112	-0.66177	0.0749864
uc.33+	0.349505	0.566814	1.24577	0.00181023	-0.896261	0.140566
AB208948	-2.02973	0.0262906	-1.15168	0.00943452	-0.878044	0.293336
AK095023	-1.47873	0.0126105	-0.42853	0.428174	-1.0502	0.0479491
ENST00000423857	1.10297	0.0477814	0.517837	0.394334	0.58513	0.0336975
AK094279	-1.32047	0.0288962	-0.668415	0.200356	-0.65205	0.211142
ENST00000443948	-1.06354	0.0289908	-0.115827	0.773028	-0.94771	0.0825125
ENST00000477702	-1.56965	0.0132873	-1.85979	0.00512002	0.290137	0.453847
uc003jka.1	-1.11758	0.0221381	-0.751071	0.00260901	-0.366509	0.233607
ENST00000485258	1.24003	0.00378308	0.853164	0.0897227	0.386869	0.122544
CD516039	1.14545	0.0202412	1.19389	0.0329665	-0.0484458	0.63134
ENST00000497352	1.25316	0.0025006	1.13705	0.00433107	0.116107	0.453995
nc-HOXC9-139+	1.67511	0.0405424	1.19428	0.0488455	0.480825	0.268053
NR_028492	1.45157	0.00933409	0.715437	0.0854009	0.736129	0.0487791
CR605514	1.93753	0.0314816	1.82662	0.0460434	0.110911	0.603622
DA254994	-1.87618	0.0286961	-1.39496	0.0371801	-0.481215	0.327895
uc001pco.2	-1.66359	0.0446739	-1.04184	0.129414	-0.621748	0.249155
NR_024407	-1.71491	0.0144682	-1.02902	0.033175	-0.685883	0.0746217
ENST00000468453	1.77015	0.00717529	0.748163	0.246848	1.02198	0.0796904
AK097341	-1.22309	0.00954738	-0.132689	0.580548	-1.0904	0.00473969
NR_029373	1.06784	0.0109909	-0.0289618	0.936795	1.0968	0.0660084
ENST00000511590	-2.17573	0.134427	-2.2156	0.0428839	0.0398718	0.977386
ENST00000467458	-1.86773	0.026945	-0.569692	0.321432	-1.29804	0.12694
uc003hlr.1	-3.17454	0.00931589	-2.33032	0.0301213	-0.844218	0.433524
AK057819	-1.24324	0.038191	0.145677	0.75014	-1.38891	0.00334199
BC033713	1.09062	0.00148614	0.709492	0.0772691	0.381127	0.347289
BX096636	-1.35273	0.0334117	-0.707917	0.17967	-0.644809	0.248213
uc001kyr.1	-1.50992	0.0483467	-0.668075	0.0819792	-0.841843	0.231666
ENST00000512505	1.03055	0.0448421	0.543903	0.314404	0.486648	0.16832
G36929	1.08187	0.0198047	0.5557	0.114376	0.526174	0.0400294
ENST00000433897	1.86324	0.0177727	1.17024	0.243199	0.692995	0.249769
ENST00000443631	-1.13538	0.0412756	-1.0026	0.121562	-0.132778	0.65296
DQ916738	-1.20642	0.0115912	-1.09861	0.0234668	-0.107812	0.578934
ENST00000397972	1.01819	0.0130022	0.571096	0.0602917	0.447098	0.0925123
ENST00000418183	1.12753	0.00936905	0.663913	0.04089	0.46362	0.0642411
ENST00000395181	-1.01361	0.0191977	-0.68512	0.459982	-0.328493	0.641098
AK172857	-1.0299	0.0415388	-0.588983	0.0992544	-0.440913	0.102315
ENST00000487630	1.13258	0.0245656	0.917322	0.0231577	0.215257	0.275584
ENST00000507778	1.42506	0.000539572	0.535028	0.261852	0.890035	0.0503784
ENST00000369884	-1.02838	0.0213191	-0.39675	0.39199	-0.631627	0.0779911
ENST00000509453	1.0711	0.0436497	0.547585	0.047025	0.523513	0.221666
AK000313	1.30667	0.027525	0.981109	0.0908238	0.325557	0.508505
uc002zlz.1	-1.12777	0.0032271	-0.703231	0.0194481	-0.424536	0.237077
uc.208-	-0.949614	0.171239	0.339994	0.590227	-1.28961	0.0124558
CR598366	-1.00358	0.0421298	-0.708488	0.0438875	-0.295094	0.142618
AL109700	-2.13209	0.0200556	-0.975854	0.166058	-1.15624	0.182864
ENST00000414480	1.1106	0.0306876	0.486616	0.263359	0.623982	0.109907
ENST00000512479	-0.62003	0.332485	0.60006	0.469409	-1.22009	0.0249935
AK125648	-1.58627	0.0064095	-1.27269	0.0422301	-0.313578	0.649607
ENST00000433407	1.1303	0.013255	0.606829	0.189333	0.52347	0.0917932
BC041951	-1.03868	0.0360355	-0.45742	0.280123	-0.581259	0.173635
ENST00000500703	0.443015	0.572895	1.25726	0.0323607	-0.81424	0.095231
NR_026558	-0.813954	0.0787792	-1.06046	0.00946235	0.246503	0.351066
NR_024373	-1.11683	0.00363525	-1.28108	0.0204493	0.16425	0.673485
ENST00000492327	1.18996	0.038593	0.523701	0.491197	0.666255	0.145969
AK022092	-1.54921	0.0120501	-1.03702	0.0112199	-0.512194	0.0991031
ENST00000393497	1.11906	0.0139287	1.06732	0.0892646	0.0517401	0.926189
NR_001284	-1.93377	0.00222255	-1.038	0.0860731	-0.895766	0.0535048
ENST00000427498	1.11892	0.0346783	1.14808	0.00544089	-0.0291632	0.900375
BC092457	-1.69644	0.0084673	-0.918158	0.100481	-0.778285	0.266499
BI756417	-1.24989	0.0448234	-0.953007	0.243291	-0.29688	0.606007
BU626341	-1.08685	0.0372487	-1.06818	0.0860107	-0.0186704	0.960568
ENST00000434320	1.0708	0.0138841	0.657758	0.059637	0.413043	0.0968967
ENST00000447259	1.06844	0.00537285	0.383573	0.259784	0.684871	0.0101373
AK304777	-3.28633	0.0193205	-2.38161	0.00621445	-0.904723	0.423194
BC008846	0.871861	0.20534	1.72501	0.00558214	-0.853144	0.0757667
ENST00000423442	1.07385	0.0388789	0.797487	0.0065085	0.276363	0.38812
CD242216	1.69569	0.0175636	1.29374	0.010295	0.401955	0.199134
ENST00000423330	1.61173	0.0254104	0.771028	0.126513	0.840701	0.111726
AJ420439	-2.04327	0.0373966	-0.469652	0.258698	-1.57362	0.13188
AF339797	-1.05276	0.0243384	-0.548616	0.128948	-0.504147	0.0221086
ENST00000482625	1.00824	0.00532975	0.44048	0.176805	0.567759	0.0121215
ENST00000513087	1.07984	0.0150151	0.471874	0.133898	0.607966	0.0684547
uc010fjq.2	-1.98195	0.00359894	-0.687308	0.376622	-1.29464	0.224435
AA564591	1.01317	0.0406119	0.227474	0.43892	0.785692	0.067793
ENST00000455730	1.10859	0.00817853	0.564357	0.0781594	0.544234	0.106432
chr1:199663652-199681527-	1.25024	0.0114656	0.963142	0.0506892	0.287096	0.271844
uc003fus.1	1.10642	0.0580252	1.46891	0.0248599	-0.362495	0.00288049
uc001phx.1	-1.18823	0.012955	-0.407516	0.399862	-0.780715	0.113027
uc.109+	-1.60662	0.032559	-0.413047	0.259197	-1.19358	0.105788
ENST00000416788	1.06137	0.00865094	0.517014	0.108155	0.544356	0.0310414
nc-HOXB2-164+	-1.1325	0.0251061	-0.0398988	0.767486	-1.0926	0.0445112
BC043003	-1.00157	0.0289902	-0.860964	0.0231701	-0.140601	0.502193
ENST00000498116	1.09797	0.0300542	0.62843	0.151976	0.469537	0.00252529
ENST00000479102	-2.7764	9.02e-05	-1.22754	0.146479	-1.54886	0.0600937
HIT000293167	0.752488	0.114386	1.06191	0.0287567	-0.309425	0.0979186
AK130741	-1.41276	0.0130409	-1.21166	0.00582601	-0.201105	0.51618
ENST00000510464	1.29094	0.0382281	0.394806	0.310532	0.89613	0.0223183
BC067908	0.851652	0.0429843	1.01305	0.0336408	-0.161396	0.274741
ENST00000414795	-1.69777	0.0169252	-1.66702	0.00843043	-0.0307479	0.931412
uc002btm.2	-2.31386	0.000110941	-1.22241	0.0650829	-1.09145	0.109431
BC027323	-1.39558	0.0001175	-0.951149	0.0790806	-0.444429	0.333948
ENST00000471002	1.00573	0.0468299	0.469174	0.161706	0.536552	0.0734548
NR_024358	-1.22199	0.00918649	-1.05308	0.000222435	-0.16891	0.579722
ENST00000423261	-1.06817	0.00124884	-1.06879	0.0336695	0.0006116	0.998265
AF143322	-1.15229	0.0324866	-0.209516	0.393967	-0.942771	0.0153396
uc002frx.1	-0.0357215	0.936395	1.00988	0.033528	-1.04561	0.0101953
ENST00000455684	1.04551	0.010525	0.308776	0.444612	0.736737	0.0550018
BC028018	-2.4515	0.00815854	-0.613151	0.507928	-1.83835	0.125859
AF085902	-1.9714	0.00858012	-1.57555	0.0573569	-0.395851	0.468461
ENST00000499050	1.38472	0.0633156	1.19198	0.0404817	0.192738	0.58583
uc002hlx.2	-1.82078	0.0179179	-1.50776	0.0381932	-0.313012	0.603766
NR_026587	-1.06298	0.00190389	-0.670394	0.0938048	-0.392586	0.152875
NR_027786	-1.27341	0.0128851	-0.493651	0.0235597	-0.779754	0.0114888
AL833484	1.06465	0.0173739	0.703832	0.0156068	0.360817	0.0993045
ENST00000433683	1.52927	0.00811265	0.554701	0.274406	0.974573	0.0685403
AJ431608	2.67829	0.0152144	2.12541	0.101759	0.552877	0.57444
NR_028293	-1.95006	0.0653433	-1.70861	0.0206164	-0.241448	0.701735
AK091587	-1.54536	0.0288946	-0.833578	0.0299315	-0.711787	0.134386
uc003fck.2	-1.26578	0.0161388	-0.624702	0.101342	-0.64108	0.177167
HIT000014190	1.45223	0.0323752	1.11216	0.0636932	0.340075	0.000777862
AF131784	-2.69896	0.0270567	-1.05711	0.015918	-1.64186	0.121807
AK123390	-1.46825	0.011399	-1.11468	0.0124054	-0.353563	0.411339
NR_022011	1.2709	0.00368913	1.54764	0.0014098	-0.276732	0.250284
ENST00000438540	2.86192	0.0254024	1.48061	0.075449	1.38131	0.117655
ENST00000399081	-1.05437	0.00910419	-0.461995	0.0915911	-0.592376	0.0181448
ENST00000452083	1.17427	0.0272816	0.888884	0.0298202	0.285391	0.0281079
ENST00000354355	1.07992	0.0171438	0.527511	0.19344	0.552404	0.143061
ENST00000488408	1.03408	0.003085	0.518302	0.317741	0.515775	0.15945
NR_027868	-1.01546	0.0382344	-0.840444	0.00783364	-0.175019	0.53074
ENST00000426792	-1.19493	0.0091871	-0.916613	0.151505	-0.278314	0.368819
ENST00000421166	1.1288	0.0397331	0.620884	0.0869884	0.507913	0.117961
ENST00000499062	1.53577	0.0130259	0.714149	0.0414505	0.821625	0.0615349
ENST00000434296	-1.2753	0.119165	-0.0914802	0.835358	-1.18382	0.0138972
ENST00000443034	1.23299	0.044291	0.553506	0.196268	0.679486	0.0933059
AK124993	-2.85519	0.0018036	-2.01158	0.0170677	-0.843605	0.131102
ENST00000450334	1.01502	0.0416159	0.111839	0.822324	0.903179	0.106715
ENST00000357802	1.07568	0.0294806	0.965713	0.0388984	0.10997	0.367187
uc010iou.2	-1.06444	0.0465535	-0.526274	0.212717	-0.538163	0.0104492
ENST00000436852	1.95392	0.00512899	0.964647	0.0565979	0.989272	0.0490644
ENST00000399343	1.09326	0.046985	0.507328	0.25759	0.585932	0.000517011
ENST00000508336	1.43098	0.00366594	0.366409	0.670334	1.06457	0.142148
uc001lcv.1	-2.11765	0.0393831	-1.50778	0.0587702	-0.609871	0.102676
AM492791	1.14607	0.029364	0.456849	0.0270314	0.689217	0.0720318
ENST00000499045	-1.31324	0.0058201	-0.528471	0.0310549	-0.78477	0.0216376
ENST00000487776	1.58071	0.0440668	0.516538	0.42405	1.06417	0.0196618
AF075052	1.1984	0.00489293	1.23728	0.020486	-0.0388789	0.86576
nc-HOXB2-164-	-2.14297	0.00449334	-0.948819	0.0997614	-1.19415	0.058871
AK000053	1.58533	0.00542938	1.54538	0.0731824	0.0399569	0.95174
ENST00000450155	1.68209	0.038674	0.467875	0.602639	1.21421	0.395086
ENST00000483518	1.29365	0.0493762	1.28956	0.0346946	0.0040921	0.991948
uc001dqe.1	-1.52464	0.176772	-0.290181	0.713937	-1.23446	0.0129037
ENST00000479088	1.3838	0.018111	0.926756	0.0615014	0.457041	0.271062
uc002mej.1	1.15645	0.00421569	0.471595	0.153168	0.684856	0.0777144
ENST00000426453	1.13276	0.0390084	0.843212	0.0691424	0.289548	0.677963
BC040980	1.0515	0.0322609	0.45768	0.14886	0.593819	0.105724
AL049240	-1.9972	0.0347183	-0.969403	0.0380531	-1.02779	0.0734879
AK128277	-1.47954	0.0226077	-0.451728	0.206842	-1.02781	0.0140068
AK021744	1.14957	0.012058	1.06269	0.00274771	0.0868774	0.742494
ENST00000431005	1.1587	0.0440496	-0.0374698	0.965209	1.19617	0.0733622
ENST00000511144	-0.745705	0.142669	0.441399	0.0833621	-1.1871	0.0348853
ENST00000427218	-1.06838	0.0467177	-0.402782	0.245273	-0.665602	0.159553
ENST00000512705	-1.43536	0.00447553	-1.18807	0.0630933	-0.247291	0.556321
ENST00000419078	1.22926	0.00224518	0.5842	0.00490921	0.645062	0.0358955
AK297077	-1.3354	0.0148616	-1.27243	0.0727688	-0.0629646	0.925395
AK057130	-1.39445	0.0368815	-0.771723	0.113628	-0.622727	0.0288443
ENST00000469929	1.19982	0.0462718	0.448018	0.332734	0.751801	0.0374408
uc002zti.1	-1.06966	0.000203125	-0.981091	0.016653	-0.0885725	0.723355
AK075182	-0.409045	0.48348	0.677258	0.37583	-1.0863	0.0432096
ENST00000447933	-1.15885	0.0244866	-0.732711	0.0570183	-0.426139	0.388988
ENST00000422100	1.40246	0.0325593	0.826471	0.108166	0.57599	0.0404667
uc010meg.2	1.76543	0.00129199	1.7205	0.0310107	0.044929	0.929895
BC015134	-3.69491	0.0266968	-3.61768	0.00626876	-0.077231	0.933555
uc001aaa.3	1.01837	0.00258793	0.222761	0.470476	0.795609	0.106026
ENST00000505635	-1.05355	0.00870758	-1.30186	0.0478122	0.248311	0.550806
uc003vcp.1	-1.10964	0.00748839	-0.586457	0.101584	-0.523179	0.0116444
ENST00000422129	2.02578	0.0258593	1.02889	0.122646	0.996897	0.197969
ENST00000405355	1.69323	0.0179854	0.878089	0.0577209	0.815139	0.0336358
AK093598	-1.22693	0.0141553	-0.346309	0.24337	-0.880623	0.00444953
ENST00000399681	1.32037	0.0238579	1.03025	0.0279939	0.290118	0.129945
ENST00000482584	1.12596	0.0262488	0.59127	0.240638	0.534686	0.0101538
ENST00000413945	1.20661	0.0324667	0.365028	0.363868	0.841584	0.1256
BC071787	-1.16671	0.00709002	-0.622075	0.0168341	-0.544638	0.206425
AK056250	-1.55498	0.0200233	-1.2471	0.0110415	-0.307878	0.244501
uc003voy.2	-0.185763	0.632951	1.09853	0.0548324	-1.28429	0.0469862
uc003dro.1	1.02663	0.0399621	0.275774	0.567096	0.750855	0.150923
ENST00000453429	1.28828	0.0145828	0.459699	0.22594	0.828581	0.114104
ENST00000434482	3.0238	0.00800869	1.57735	0.0771043	1.44645	0.101401
ENST00000427911	1.21507	0.0422969	0.786312	0.137394	0.428755	0.0171202
ENST00000505371	0.275794	0.635302	1.15537	0.0236673	-0.879579	0.174486
ENST00000432182	0.974674	0.0289237	-0.129318	0.766861	1.10399	0.0406314
ENST00000404146	1.40782	0.0219851	0.876797	0.0696109	0.531025	0.0196146
ENST00000429139	1.39218	0.0319935	1.27214	0.0600529	0.120039	0.667691
AK128410	1.10147	0.125915	1.83253	0.0170097	-0.731059	0.0327253
ENST00000449274	-1.2414	0.0207375	-0.389899	0.124866	-0.851498	0.122084
ENST00000488999	1.28648	0.0113261	0.457972	0.210751	0.828508	0.0461029
AK123645	-2.10225	0.00762103	-1.08979	0.0121706	-1.01247	0.100718
ENST00000498256	1.09866	0.00150799	0.437193	0.202154	0.661469	0.0538805
ENST00000422823	-1.01508	0.017974	-0.848659	0.0294108	-0.166424	0.180936
AJ001020	1.16306	0.02995	0.809201	0.0819853	0.353862	0.163178
ENST00000414579	1.32553	0.0236897	0.581992	0.303181	0.743537	0.0542316
uc003vql.1	1.39018	0.0171905	1.27221	0.0623265	0.117967	0.874079
AK098134	0.0330494	0.939045	1.00555	0.0240291	-0.972501	0.0295666
AK022255	-1.19211	0.0479286	-0.64425	0.12193	-0.547861	0.177108
CR601404	-1.06099	0.0174061	-0.698548	0.0265123	-0.362439	0.203626
AK093872	-1.90799	0.0143161	-1.23056	0.00249824	-0.677436	0.0973137
uc003pqc.2	-1.23301	0.00980627	-0.816844	0.0553437	-0.416163	0.103859
uc.162-	1.27129	0.043638	0.93243	0.0244295	0.338859	0.303055
ENST00000503900	-1.05286	0.0628279	-1.3666	0.0360567	0.313746	0.31466
ENST00000510539	1.83782	0.0373144	1.76505	0.190075	0.0727746	0.948121
ENST00000441699	-1.45904	0.0178761	-1.07143	0.0150738	-0.387609	0.183173
AK096725	-1.63335	0.0279559	-1.15476	0.11784	-0.47859	0.426634
exon2235+	0.0625609	0.955557	-0.944496	0.381842	1.00706	0.0135801
uc003wqw.1	1.35833	0.0223692	0.606218	0.140055	0.752114	0.0247992
AK126984	0.439423	0.139441	1.21052	0.0394095	-0.7711	0.0501021
NR_028389	1.22342	0.00721468	0.803239	0.0113615	0.420186	0.150404
NR_026998	-1.13324	0.0252316	-0.50079	0.0976388	-0.632452	0.117561
ENST00000513381	1.35571	0.0760884	1.02099	0.0396413	0.33472	0.375679
NR_024371	-2.51824	0.00496652	-1.91533	0.00822232	-0.602909	0.302526
ENST00000462572	1.25353	0.0124057	0.692714	0.0486849	0.560814	0.150508
uc004aec.2	-0.6767	0.0277993	-1.09597	0.0015768	0.419274	0.15214
nc-HOXA11-89-	1.12981	0.16742	1.82076	0.0104076	-0.69095	0.324836
ENST00000463339	1.11595	0.0185257	0.749029	0.214457	0.366922	0.256759
uc003xew.2	1.23538	0.0268845	0.183648	0.23598	1.05173	0.0794806
NR_003051	1.13764	0.026977	0.536999	0.136972	0.600641	0.175388
AK129489	1.02281	0.0172089	0.52101	0.0482371	0.501796	0.141081
BC013657	-1.63242	0.0605195	-1.51055	0.0473157	-0.121864	0.825508
ENST00000412834	1.12286	0.0481209	0.766164	0.0308903	0.356698	0.340651
uc003hcu.1	-1.26371	0.0992789	-1.20941	0.0419823	-0.0542958	0.825679
AK055262	-0.981624	0.172906	-1.40694	0.0499417	0.425314	0.390196
G65671	1.24295	0.0471341	0.865735	0.31362	0.377219	0.667726
ENST00000440735	1.15497	0.00477341	0.553471	0.11886	0.601498	0.123913
ENST00000382676	1.00777	0.000537721	0.267734	0.299977	0.740037	0.0371191
AL049990	-1.58384	0.150881	-0.0528223	0.954059	-1.53101	0.032881
uc004bos.2	1.52678	0.00979965	1.37436	0.0531028	0.15242	0.619299
AK095904	-1.01185	0.0461304	-0.888207	0.00854011	-0.123639	0.585776
CR595169	0.833995	0.0297537	1.00946	0.0139601	-0.175464	0.420965
DA728743	-0.817122	0.0877653	-1.03191	0.0334161	0.214791	0.060633
uc001phs.2	-1.04015	0.0406865	-0.266953	0.593669	-0.773197	0.0360732
ENST00000488313	1.25053	0.00944047	0.392916	0.373084	0.85761	0.0373029
ENST00000411694	-1.05035	0.00715611	-0.722762	0.190871	-0.327588	0.528865
ENST00000457709	-1.3768	0.00337619	-0.736619	0.0874634	-0.640186	0.105977
uc010jqf.1	-1.58515	0.024071	-1.50966	0.00157666	-0.0754828	0.881637
ENST00000452153	-1.16694	0.00432062	-0.0386951	0.930557	-1.12824	0.0531842
ENST00000487833	1.26876	0.0217574	0.57943	0.115863	0.689329	0.013963
AB074169	1.72228	0.035374	1.4283	0.0532193	0.293971	0.695888
AK091312	0.78733	0.1416	1.02423	0.0149946	-0.236896	0.479308
ENST00000513394	1.27854	0.0248476	0.657131	0.245683	0.621409	0.112938
G65678	-1.14499	0.0325495	-0.501601	0.380784	-0.643392	0.175999
ENST00000502466	-1.52617	0.0347991	-1.1546	0.0658996	-0.371565	0.415032
NR_026890	1.14905	0.00633128	0.11323	0.779403	1.03582	0.0364046
AL137436	-1.58931	0.0220046	-1.249	0.0404361	-0.340303	0.533763
ENST00000504996	-1.03287	0.0631801	-1.15808	0.0273471	0.125217	0.559463
AK124428	-1.08599	0.0336692	-0.868204	0.0788726	-0.217783	0.183463
uc010gwt.1	1.29795	0.0164113	0.671887	0.0237274	0.626067	0.0506808
NR_002814	-1.88828	0.003445	-1.46895	0.034845	-0.419323	0.16095
AK026818	-1.36974	0.0162143	-0.57185	0.28183	-0.797888	0.029664
ENST00000495104	1.06979	0.00183463	0.418365	0.147982	0.651424	0.0687996
uc003xel.1	-1.63276	0.0068472	-0.599253	0.318996	-1.03351	0.135252
NR_024076	-1.38513	0.0189393	-0.92655	0.0426624	-0.458584	0.220987
AK092948	0.275438	0.281254	1.05603	0.000743805	-0.780588	0.0266628
ENST00000318509	1.23951	0.000547711	0.501446	0.162345	0.738062	0.0555985
NR_002833	-0.979085	0.0617987	0.16069	0.749263	-1.13978	0.0041781
ENST00000505315	1.02121	0.00182242	0.5454	0.0640018	0.475806	0.0793516
uc001pcf.2	-1.92539	0.00738687	-1.11568	0.00976343	-0.809708	0.0175456
ENST00000454262	1.01793	0.0414952	0.662488	0.0202361	0.355438	0.261013
BC046494	4.05795	0.0223191	1.71964	0.1578	2.3383	0.0857872
AK055529	-1.50207	0.00168529	-1.08693	0.0102553	-0.415143	0.342242
ENST00000513357	2.75595	0.0101297	1.44502	0.0528899	1.31093	0.17669
DN604327	1.82783	0.00451591	1.03228	0.0284162	0.795547	0.152554
BF056782	1.30973	0.00352639	0.79358	0.0758321	0.516151	0.0987742
nc-HOXA11-91-	2.5233	0.0142319	2.76899	0.0176145	-0.245689	0.630703
ENST00000447469	1.28928	0.0243416	-0.239447	0.433603	1.52873	0.0324958
ENST00000429522	1.24324	0.0401417	0.534317	0.337212	0.708923	0.031805
ENST00000415574	1.15159	0.0063701	0.717266	0.0852213	0.434319	0.0756715
HIT000337391	1.06056	0.0316745	0.576501	0.0525597	0.484064	0.245007
ENST00000456301	1.00465	0.048308	0.496857	0.182328	0.507794	0.0086968
BC053353	0.438457	0.0336661	1.16633	0.0328383	-0.727877	0.0427669
NR_027085	1.09586	0.0161196	0.523037	0.165363	0.572818	0.0288555
ENST00000504363	-1.62095	0.0274357	-1.03746	0.114812	-0.583496	0.286848
uc010iqu.1	1.0411	0.0139186	0.305366	0.284334	0.735734	0.0483356
ENST00000499842	-0.695379	0.495917	0.49905	0.445553	-1.19443	0.0344796
ENST00000456056	1.09562	0.00803581	0.724346	0.033002	0.371273	0.0549401
AK021606	-2.05318	0.028826	-1.64727	0.0114433	-0.405907	0.407972
ENST00000412600	1.18316	0.0174231	0.817891	0.0828848	0.36527	0.0655743
ENST00000415285	-2.10885	0.0175208	-1.40265	0.0888625	-0.706193	0.416019
ENST00000474255	-2.37924	0.000445903	-1.71031	0.00266648	-0.668933	0.141797
uc003uoj.2	-1.35308	0.0117601	0.574966	0.535385	-1.92805	0.1133
ENST00000441817	-1.08352	0.0329329	-0.341733	0.222906	-0.741783	0.0228477
NR_003945	-1.75221	0.0343376	-0.915572	0.0665047	-0.836636	0.0833223
DQ668402	1.38011	0.0408873	1.40119	0.0122657	-0.0210766	0.962239
G36447	1.04347	0.0150347	0.498296	0.175157	0.545174	0.147229
U79293	1.58361	0.0620833	1.72042	0.0324981	-0.136818	0.829549
CR620587	-1.1657	0.0331718	-0.609784	0.0455785	-0.555913	0.0283664
AK097103	-1.38927	0.00779862	-1.21866	0.0500573	-0.170608	0.629965
uc003hoi.2	-1.40186	0.00912652	-0.903706	0.105221	-0.49815	0.099983
NR_026781	1.09364	0.0550719	1.07331	0.0322745	0.0203249	0.94998
ENST00000434504	-1.95614	0.0399962	-1.38255	0.033652	-0.573593	0.145145
ENST00000453431	-1.43186	0.036059	-0.921089	0.0936406	-0.510775	0.192036
ENST00000426615	-1.63987	0.00692744	-0.924754	0.10312	-0.715118	0.266877
HIT000250396	0.41939	0.439868	1.14088	0.0396663	-0.721487	0.13656
ENST00000440803	-1.01193	0.0138132	-0.681727	0.00788935	-0.330205	0.0692942
HIT000028871	-1.46456	0.0103073	-1.16782	0.0225899	-0.29674	0.34833
NR_003955	-0.671436	0.268457	-1.35536	0.0106389	0.683919	0.367282
ENST00000411782	1.47445	0.0173332	0.574728	0.162964	0.899721	0.0119433
NR_027706	-1.06101	0.0150379	-0.506589	0.0425601	-0.554419	0.264482
ENST00000468627	1.22375	0.00334295	0.546334	0.101433	0.677418	0.0375353
ENST00000413092	1.32484	0.0251027	0.629465	0.235406	0.695372	0.0862392
ENST00000434983	1.18825	0.0434338	0.892548	0.0609221	0.295699	0.222496
NR_027715	-1.35135	0.0569373	-0.129264	0.68972	-1.22209	0.0124245
ENST00000431701	1.24835	0.0061376	0.537091	0.0971759	0.711257	0.0685672
AK056676	1.23533	0.00230821	1.30849	0.0308075	-0.073168	0.848113
G36952	1.06419	0.0454642	0.479892	0.40072	0.584301	0.0217895
AY216265	-1.79732	0.0284689	-0.723013	0.0917166	-1.07431	0.190793
NR_001545	1.0744	0.0273266	0.616092	0.0937321	0.458304	0.023607
AF087972	1.08283	0.000364113	0.708647	0.00949753	0.374181	0.0810975
ENST00000432837	1.07172	0.01896	0.430752	0.0454827	0.64097	0.107972
NR_003574	1.00038	0.00945146	0.330839	0.310873	0.669539	0.0127029
ENST00000460233	1.02634	0.0114318	0.329051	0.305193	0.697293	0.0347062
ENST00000421118	-1.53684	0.00972968	-0.942607	0.061224	-0.594236	0.0471615
BC042638	-1.67588	0.0280562	-0.95989	0.0463558	-0.715985	0.0607268
ENST00000435410	1.14086	0.0659836	0.0815288	0.643896	1.05934	0.0361511
ENST00000510008	1.69685	0.0091297	0.320256	0.43774	1.37659	0.0429735
AK024584	-1.9668	0.03298	-1.27549	0.0284175	-0.691311	0.321956
AK022274	1.10562	0.0115725	0.63152	0.0540429	0.474103	0.124012
ENST00000454882	-1.66159	0.0274838	-0.627553	0.270044	-1.03404	0.000799116
ENST00000431464	-1.03756	0.0171414	-0.190583	0.530999	-0.846981	0.0418938
AL049435	-2.16968	0.00581986	-1.52391	0.0250692	-0.645772	0.372981
AK022058	-1.73312	0.00544596	-0.750939	0.0642413	-0.982181	0.00852417
ENST00000490086	-1.43568	0.0317752	-0.717773	0.194213	-0.717912	0.0389459
ENST00000434035	1.06251	0.037553	0.503113	0.160668	0.559394	0.178301
uc003tgp.1	-1.49357	0.0580588	-1.00138	0.0364927	-0.492189	0.214622
uc010vya.1	1.07672	0.010433	0.245336	0.148317	0.831381	0.0100878
ENST00000366761	1.83566	0.0148407	1.58471	0.0240302	0.250947	0.458042
uc004dpc.1	-1.92826	0.00831415	-1.25866	0.0115798	-0.669599	0.0798576
ENST00000411804	1.62682	0.000180018	0.759568	0.00988763	0.867247	0.0317276
NR_024232	-1.21125	0.0162501	-0.659926	0.0462943	-0.551324	0.106858
CR745936	1.03825	0.00132556	0.249236	0.183626	0.789017	0.00339582
ENST00000427066	1.25656	0.00357723	0.416325	0.435228	0.840233	0.0969365
AK093878	-2.63809	0.0330708	-2.28932	0.0423352	-0.348769	0.60418
AK022294	1.45719	0.0214624	0.979902	0.105286	0.477284	0.0500083
AK025072	1.51768	0.0127223	0.845599	0.0744797	0.672083	0.0944416
ENST00000504382	1.02712	0.0239371	0.388227	0.21354	0.63889	0.021924
AK098473	1.10549	0.032355	0.806583	0.00355702	0.29891	0.416626
ENST00000423411	1.36052	0.0610818	0.123548	0.788236	1.23697	0.0217554
ENST00000446199	1.12919	0.0364232	0.329905	0.366417	0.799281	0.0389691
uc001ggd.2	1.1509	0.0499028	0.781559	0.0586447	0.369338	0.298076
AK128171	-1.44961	0.0470083	-1.04989	0.027052	-0.399714	0.230817
ENST00000499988	-0.80422	0.154605	0.521346	0.0535192	-1.32557	0.0134161
ENST00000021776	-0.147849	0.718009	1.13059	0.0583228	-1.27844	0.0484496
AK296158	-1.71982	0.0773794	-1.46695	0.0099072	-0.252869	0.671183
ENST00000437680	-1.05351	0.0386433	-0.960071	0.0157456	-0.0934352	0.589968
NR_002822	-1.18187	0.0178156	-0.880938	0.0460312	-0.300935	0.201096
uc002dok.2	-1.84728	0.0109537	-1.64457	0.00263219	-0.202711	0.682508
uc.10-	1.52277	5.39e-05	0.50133	0.232672	1.02144	0.0473364
ENST00000467870	1.73124	0.00800975	0.90993	0.0841524	0.821307	0.162082
uc009wiv.1	1.21967	0.0102818	0.460999	0.104647	0.758667	0.035741
uc001rbb.3	-1.66573	0.00787412	-1.48872	0.0104241	-0.177006	0.458236
NR_027345	-1.76195	0.033497	-1.57339	0.0077702	-0.188565	0.677614
AF363068	-1.13822	0.010765	-0.501462	0.0357295	-0.636755	0.0912576
NR_024386	-1.05547	0.00322919	-0.476842	0.0227304	-0.578625	0.0509211
NR_002836	-0.618816	0.0955045	0.391844	0.273119	-1.01066	0.0494857
BC128543	1.2012	0.0127755	0.6287	0.0827814	0.572505	0.00836894
ENST00000450070	1.56594	0.000576127	0.534313	0.429997	1.03163	0.105918
ENST00000431999	1.0707	0.0220196	-0.0643171	0.863736	1.13502	0.0328197
ENST00000500229	1.20628	0.0472839	0.825022	0.0875823	0.381259	0.0512514
DB251409	1.94987	0.0261912	2.25089	0.01353	-0.301023	0.681119
AF406645	-1.13809	0.0310963	-0.697095	0.0859063	-0.440993	0.0537804
uc004ewr.1	-1.08987	0.017826	-0.629699	0.0292128	-0.460171	0.249034
NR_001591	1.29739	0.0343876	0.707886	0.0783867	0.589507	0.0914397
AK297025	-2.42216	0.00308472	-1.57231	0.0124636	-0.849844	0.0848396
ENST00000483820	1.00786	0.00782787	0.493159	0.0749789	0.5147	0.0491573
AK027199	-1.47716	0.0138713	-1.22506	0.0073262	-0.252107	0.354693
NR_002158	-1.89613	0.000677629	-1.13196	0.120775	-0.764176	0.151509
chr3:167821006-167840006-	1.77256	0.0375322	1.12672	0.0733682	0.645836	0.12879
AF075027	-1.54118	0.00325803	-1.34208	0.0224362	-0.199095	0.736906
NR_027303	1.0461	0.00791047	0.0528542	0.824753	0.993243	0.00570356
uc002ukr.2	-0.92286	0.118623	0.141111	0.715899	-1.06397	0.0461266
ENST00000434994	-1.31967	0.0118364	-1.00912	0.0166656	-0.310542	0.0727426
nc-HOXB4-177-	1.1212	0.04341	0.870631	0.0388629	0.250574	0.295792
ENST00000400430	1.1831	0.0339726	0.546848	0.139687	0.636251	0.0634117
ENST00000403909	-1.39549	0.0115843	-0.990858	0.0103383	-0.404627	0.257338
AJ251708	1.00997	0.0288567	0.406791	0.142478	0.603181	0.1914
uc002idi.1	1.09574	0.0111101	0.569031	0.063635	0.526713	0.0646815
ENST00000405179	1.07065	0.0154668	0.356001	0.162618	0.714648	0.0370187
ENST00000457976	-1.19269	0.0224944	-0.705945	0.0755345	-0.486742	0.216851
AK024254	0.74228	0.261449	1.05725	0.0291496	-0.314967	0.569013
ENST00000512617	1.27243	0.0116733	1.19568	0.083909	0.0767525	0.8607
ENST00000450370	1.68682	0.0480736	1.20066	0.123508	0.486162	0.19217
ENST00000493696	-1.17512	0.0286553	-0.887659	0.0594525	-0.287456	0.386432
NR_024008	-1.9957	0.0150325	-1.28568	0.0120633	-0.710025	0.174942
ENST00000414271	1.24883	0.0139699	0.597446	0.213859	0.651384	0.06381
uc004blj.1	-1.67512	0.00302534	-1.4524	0.0119981	-0.222718	0.675237
ENST00000426359	1.38899	0.0273117	0.782092	0.0982875	0.606895	0.103263
ENST00000421454	1.23583	0.0178315	0.560028	0.170068	0.675803	0.0791923
uc001svy.1	-1.25637	0.0683781	-0.0468443	0.905018	-1.20952	0.0141001
ENST00000436430	-1.32352	0.015501	-0.875981	0.0878664	-0.447538	0.301669
ENST00000453169	1.60511	0.00825324	1.01068	0.0954286	0.594427	0.388499
AK124044	1.00303	0.0119433	0.284947	0.312904	0.718082	0.0319849
NR_015428	1.09201	0.0180001	0.359862	0.176422	0.732151	0.0381034
ENST00000511084	1.06023	0.013445	0.470672	0.181273	0.589553	0.150375
AK056904	1.29815	0.0392731	0.790682	0.0987707	0.507464	0.0937531
uc009yby.1	0.561601	0.100866	1.26284	0.0184392	-0.701237	0.229155
BC037784	0.781457	0.213642	1.19806	0.035246	-0.416603	0.0771856
AB007969	-2.10842	0.0147022	-1.15479	0.00440977	-0.953636	0.0827364
ENST00000438427	-1.26145	0.0321262	-0.76745	0.159778	-0.494002	0.1115
ENST00000503777	1.60255	0.0192468	1.05217	0.0463773	0.550387	0.0516168
AK026883	-1.39401	0.0140822	-0.739404	0.0921523	-0.654602	0.127922
ENST00000441388	1.40413	0.00697089	1.01165	0.0222996	0.392483	0.241418
ENST00000430825	-1.9955	0.0018326	-0.904488	0.00875087	-1.09102	0.0375236
AF056436	1.01766	0.0266656	0.645924	0.0439632	0.37174	0.0134194
NR_003238	1.0291	0.047292	1.10739	0.0667064	-0.078291	0.754244
AF086413	-2.75513	0.00651743	-1.4955	0.0133882	-1.25964	0.0298995
nc-HOXC8-149-	1.32555	0.0163531	0.273097	0.68262	1.05245	0.152254
uc001kng.1	0.703703	0.0272893	1.02204	0.0491109	-0.318334	0.344166
NR_028039	-1.56048	0.0134725	-0.869315	0.0232537	-0.691165	0.0882684
NR_033315	1.05602	0.0281166	0.808452	0.0342664	0.24757	0.237756
uc001wlf.2	-1.24745	0.0369095	-0.667236	0.261476	-0.58021	0.344648
NR_027791	-1.59677	0.0153356	-1.23666	0.00657727	-0.360112	0.395838
ENST00000502419	1.02142	0.0465482	0.807128	0.0391264	0.214291	0.307267
AK126846	1.35305	0.0219642	1.13896	0.041538	0.214092	0.607708
ENST00000411508	1.68436	0.0082305	0.682045	0.202291	1.00231	0.0374515
ENST00000501160	1.12101	0.0208739	0.548026	0.104159	0.572986	0.00723619
ENST00000455455	1.20516	0.00178225	0.389206	0.0840301	0.815952	0.0206289
AK056836	-1.66626	0.00511949	-0.719984	0.0472526	-0.946278	0.0054073
ENST00000509488	1.10615	0.0109862	0.0579593	0.867737	1.04819	0.0210238
ENST00000403956	1.31916	0.000967894	0.438369	0.258171	0.880791	0.0225623
BC012463	-1.89778	0.00641279	0.0474595	0.93016	-1.94524	0.0162501
ENST00000449424	-1.5517	0.0198397	-0.732538	0.0348875	-0.819158	0.0248001
ENST00000447848	1.24066	0.0341476	0.851615	0.0370309	0.389041	0.191587
AF086485	4.2205	0.0286876	2.92695	0.123922	1.29354	0.486916
ENST00000452578	-1.72812	0.0356325	-1.48337	0.00708414	-0.244744	0.623226
uc004cic.2	-1.97052	0.00129435	-1.68702	0.000791898	-0.283498	0.428893
AK124679	-1.19301	0.00929682	-0.89227	0.049452	-0.300739	0.156591
ENST00000454315	1.50432	0.0101987	0.109336	0.806586	1.39499	0.0359331
AK056733	-1.52467	0.0302919	-0.0945784	0.872207	-1.43009	0.00174
ENST00000447019	-1.19745	0.0271185	-0.589787	0.0826769	-0.607665	0.143468
ENST00000448974	1.24555	0.0337559	0.631456	0.172405	0.614095	0.0739903
ENST00000428091	1.27783	0.0176323	0.497835	0.0906268	0.779994	0.178535
ENST00000445571	1.4125	0.00536411	0.628418	0.0481941	0.784087	0.0232375
AF085879	1.18931	0.00887903	0.534522	0.15636	0.654789	0.0217762
ENST00000392399	1.9948	0.0161784	0.172092	0.677805	1.82271	0.010285
AK095500	2.63056	0.0598835	2.31644	0.0455209	0.314117	0.430295
uc001ejn.1	-0.53941	0.0521662	-1.19885	0.0351402	0.659444	0.312507
ENST00000425396	-1.68433	0.00535409	-1.20754	0.0494375	-0.476795	0.191744
AK123438	-1.02196	0.0263458	-0.0986958	0.654144	-0.92326	0.0274061
DB340468	1.00893	0.0177713	0.252962	0.368348	0.755968	0.0240877
ENST00000397222	1.31919	0.00537635	0.860515	0.0628903	0.458675	0.222459
NR_026983	1.00594	0.00679994	0.469598	0.0683064	0.536342	0.0321976
ENST00000313342	-1.43478	0.0267473	-1.19075	0.106416	-0.244023	0.611763
ENST00000502331	-1.33353	0.0058252	-0.800156	0.0524814	-0.533379	0.0671301
ENST00000441085	1.13119	0.0190938	0.500258	0.495478	0.630927	0.406078
AK024192	1.11087	0.0425432	0.876161	0.0522541	0.234706	0.532173
ENST00000431490	1.08562	0.000902217	0.52272	0.0891496	0.562898	0.0271565
ENST00000454116	2.68011	0.0261634	1.43755	0.0744	1.24257	0.1584
uc010kxx.2	-1.27181	0.0149545	-0.512891	0.139499	-0.758921	0.0805224
AK130193	-1.11794	0.0027154	-0.629927	0.0163042	-0.488009	0.0873152
G43312	-2.25691	0.006116	-1.47456	0.0481866	-0.782358	0.196652
BC032761	-1.89204	0.0085785	-0.933812	0.0885549	-0.958231	0.184055
NR_026954	-2.43584	0.000173488	-2.11828	0.0110855	-0.317556	0.56648
uc004adi.3	0.728524	0.00687275	1.09441	0.00261378	-0.365884	0.134147
G31683	-2.84205	0.00129588	-1.96452	0.0166766	-0.877528	0.088019
AK054987	1.09327	0.0268651	0.628168	0.167997	0.465104	0.00253361
ENST00000456725	1.02996	0.0310765	0.717009	0.0284889	0.312952	0.0578377
uc002zsa.1	1.13205	0.0246354	0.61836	0.149638	0.513688	0.0157925
uc003qul.1	1.31965	0.0275156	0.449177	0.271398	0.870476	0.052953
ENST00000429405	1.18823	0.00950498	0.497931	0.0921531	0.690295	0.011781
ENST00000450665	1.09796	0.0184484	0.386501	0.347502	0.711459	0.0205201
ENST00000443470	1.08792	0.0311088	0.602017	0.208155	0.485908	0.132839
ENST00000482495	1.26699	0.00905514	0.526014	0.236945	0.740981	0.0745832
uc001emj.2	-1.27879	0.0448068	-1.17867	0.084698	-0.100116	0.771844
ENST00000415975	1.21327	0.00140108	0.264326	0.452119	0.94894	0.0349271
ENST00000430449	1.10427	0.0467097	0.731892	0.128023	0.372375	0.0191201
BC036621	1.01302	0.0223189	1.49872	0.0135064	-0.485704	0.0937812
ENST00000421846	1.05659	0.0041511	0.297503	0.319026	0.759086	0.0085144
uc002lir.1	-1.12187	0.0100713	-0.354485	0.14166	-0.767381	0.0574131
ENST00000475372	1.0626	0.0006126	0.404774	0.187962	0.657826	0.0395175
AK023096	-2.67283	0.000630431	-1.64813	7.91e-05	-1.0247	0.0453347
ENST00000421735	-2.11546	0.00580339	-1.66877	0.000755279	-0.446695	0.217894
uc002gsn.2	1.01506	0.00666939	0.383514	0.220934	0.631543	0.041238
NR_026858	-1.164	0.0100148	-0.367426	0.0447275	-0.796574	0.0130164
BX648950	-1.06007	0.0262324	-0.643767	0.0241819	-0.416303	0.210214
uc010tki.1	2.11224	0.00823999	1.12173	0.329026	0.990511	0.305499
uc001ebj.1	1.40131	0.00408899	0.58576	0.130651	0.815552	0.163429
ENST00000423199	-1.46234	0.105187	-1.33107	0.0451276	-0.131264	0.810981
ENST00000430518	-1.99156	0.0174229	-1.88253	0.00445692	-0.109034	0.864213
ENST00000443162	1.2748	0.0317916	0.445804	0.309759	0.828999	0.0996418
NR_003191	-1.15173	0.00334634	-1.3802	0.0242626	0.228472	0.548978
BC035064	-2.30638	0.00710711	-0.988362	0.0161097	-1.31802	0.0573976
ENST00000438872	1.10565	0.00697469	0.352541	0.239189	0.75311	0.0156945
AL049227	-1.22165	0.0440085	-0.489317	0.403455	-0.732333	0.0228053
AF007132	1.03396	0.00967861	0.730538	0.058803	0.303421	0.111213
NR_027026	1.65859	0.000733541	0.962139	0.123211	0.696452	0.119222
NR_026665	-1.72449	0.00616201	-0.653683	0.129182	-1.07081	0.0772933
CK819477	-1.59968	0.0308392	-0.932821	0.224474	-0.666859	0.128989
uc010cxq.1	1.55684	0.0374916	0.975986	0.126364	0.580854	0.00290921
ENST00000515691	1.43187	0.0136046	0.844641	0.18414	0.587231	0.159549
ENST00000453136	-1.43168	0.0359576	-0.350413	0.414811	-1.08127	0.15971
CR598426	-1.97017	0.00455446	-1.1997	0.0328788	-0.77047	0.0572522
ENST00000438640	1.23594	0.0130455	0.482523	0.182261	0.753422	0.102111
uc010tyv.1	1.06372	0.026115	0.455217	0.063061	0.608501	0.0593382
uc002obl.2	1.13245	0.0039638	0.520776	0.0832963	0.611675	0.0395638
HIT000098379	2.52258	0.0187508	2.57635	0.0443724	-0.0537688	0.869807
uc001kdm.1	1.0704	0.0433237	0.68302	0.0342335	0.387376	0.296405
ENST00000419457	-1.10183	0.0169534	-0.173777	0.73517	-0.928054	0.0774369
ENST00000509318	1.37975	0.0109941	0.357236	0.505807	1.02251	0.0291557
NR_027003	1.63034	0.0343846	0.804054	0.454226	0.826286	0.422929
ENST00000427434	-1.14647	0.0466989	-0.7339	0.020569	-0.412568	0.184193
ENST00000428285	1.21329	0.0108455	0.114589	0.833263	1.0987	0.0361117
ENST00000399181	-1.13434	0.00638368	-0.490141	0.151545	-0.644202	0.0453481
ENST00000430123	1.02658	0.00993801	0.46357	0.147552	0.563013	0.0533391
ENST00000443706	1.19066	0.0479437	0.632829	0.121767	0.557834	0.19446
AK094347	-1.0736	0.0137839	-0.606813	0.0607794	-0.466782	0.0831157
ENST00000440750	1.24933	0.0057206	0.31824	0.365397	0.931092	0.0331513
BC043438	1.03865	0.00850139	0.0813405	0.852421	0.957307	0.0649137
NR_000035	-1.28512	0.0391115	-0.216923	0.640855	-1.06819	0.0644096
ENST00000435037	1.22349	0.0322884	0.619458	0.190944	0.604032	0.0307487
chr2:48624186-48643070+	1.00712	0.0351184	0.665618	0.0759976	0.341499	0.162758
ENST00000420684	1.07075	0.0208283	0.535705	0.170101	0.535049	0.200426
AK095534	-1.10785	0.0430414	-0.651169	0.0650692	-0.456681	0.227743
G49378	-1.38569	0.0362539	-0.695564	0.164151	-0.690127	0.113851
ENST00000430583	1.21803	0.0382487	0.592539	0.150029	0.625492	0.113291
ENST00000460113	-2.30555	0.00329383	-1.26322	0.0226025	-1.04233	0.0443888
CR598370	0.841435	0.0602284	1.48988	0.039624	-0.648447	0.0435323
ENST00000417299	-1.49927	0.00296592	-1.11622	0.00223546	-0.383049	0.195943
NR_026855	1.08325	0.0287848	0.646982	0.127091	0.43627	0.0093317
AY927499	-1.77698	0.00400733	-1.38581	0.00524478	-0.391168	0.252657
AK021558	0.6645	0.0207991	1.00357	0.0394875	-0.339066	0.162262
G65648	-1.93134	0.00486444	-1.40986	0.0119777	-0.521484	0.133411
AK096674	-1.23006	0.0142727	-0.87201	0.00956965	-0.358046	0.167522
AK128156	0.905358	0.0103466	-0.126458	0.777568	1.03182	0.0190449
uc002xzq.1	1.26083	0.000379584	0.247545	0.58227	1.01328	0.0573194
uc004exm.2	2.14816	0.0496356	2.06389	0.0481823	0.0842622	0.778927
NR_026785	-1.09901	0.0192468	0.0370883	0.933248	-1.1361	0.0191727
NR_027117	1.13153	0.0472747	0.589097	0.347805	0.542435	0.048441
ENST00000424370	1.0092	0.0496748	0.788274	0.0627436	0.22093	0.487455
AL359062	-2.50124	0.00941431	-1.46803	0.159427	-1.03321	0.17568
AK300950	-2.26911	0.055082	-1.02381	0.128348	-1.24529	0.0409342
nc-HOXA11-93-	3.06907	0.0265728	3.04673	0.0450478	0.02234	0.943934
BC037323	4.27428	0.0348445	2.22878	0.175115	2.04551	0.185465
ENST00000504798	1.16167	0.0249368	0.0066291	0.991511	1.15504	0.0275983
ENST00000393647	1.21147	0.0317191	0.799545	0.129754	0.411921	0.0589069
ENST00000439926	1.50359	0.0325095	0.570078	0.120287	0.933515	0.110946
ENST00000445427	1.05673	0.0118471	0.0344346	0.895011	1.02229	0.0250144
BC008657	-1.20158	0.00691865	-0.710567	0.0511139	-0.491017	0.0710801
FN096908	-1.2734	0.0717702	-0.103489	0.83636	-1.16991	0.0276321
uc002jfq.1	0.162502	0.723005	1.00621	0.0115109	-0.843712	0.0297853
HIT000089567	-1.05662	0.03951	-0.738091	0.0170205	-0.31853	0.334263
AI655567	-1.25173	0.0217247	-0.613358	0.184511	-0.638371	0.00390469
uc003yme.1	2.53485	0.119854	3.02557	0.0256656	-0.490729	0.547035
ENST00000435496	-1.46727	0.00768349	-0.996481	0.0770861	-0.470792	0.105601
AK055084	1.46886	0.00114308	0.505054	0.184065	0.963809	0.0995428
uc001nvt.2	1.55817	0.0443663	0.775117	0.17715	0.783056	0.0143026
uc001phz.2	-1.44298	0.0187211	-0.688941	0.0247373	-0.754043	0.117946
ENST00000423187	1.03855	0.0078505	0.367598	0.246987	0.670949	0.050152
CR609520	1.00932	0.00766359	0.454592	0.233639	0.55473	0.0162122
AK126393	-0.746027	0.143451	-1.0707	0.00709756	0.324676	0.417298
AK000839	-2.29184	0.00721556	0.165077	0.575217	-2.45692	0.0136926
CR598744	1.76568	8.24e-05	0.93245	0.114251	0.833231	0.134177
NR_024206	-1.31451	0.00362943	-1.22747	0.0253716	-0.0870408	0.748758
BC064139	-1.31185	0.000759913	-1.14188	0.00869082	-0.169968	0.502833
ENST00000474907	1.25308	0.0331332	0.379493	0.443847	0.873587	0.00895972
NR_024607	1.93781	0.0186639	1.49035	0.0153076	0.447464	0.241728
BC008292	1.39635	0.00172922	1.70634	0.00225793	-0.309994	0.206017
ENST00000417100	1.38143	0.0137842	0.784237	0.0527455	0.597189	0.0307865
BQ222987	1.39947	0.0341905	0.745542	0.219586	0.653927	0.0149749
BX647686	-2.2451	0.00741381	-1.47562	0.0290565	-0.769477	0.354867
AK022184	-2.65448	0.016787	-0.930924	0.0459684	-1.72356	0.0173122
ENST00000418010	1.12414	0.00362737	0.752662	0.0162878	0.371479	0.120147
ENST00000424262	1.08531	0.0479932	0.628844	0.227849	0.456467	0.176122
NR_027283	-1.95254	0.0196078	-1.03727	0.00292121	-0.915268	0.137911
ENST00000448908	1.24059	0.0465833	0.681416	0.149537	0.559176	0.0320616
ENST00000445689	1.10295	0.0267401	0.412197	0.41503	0.690753	0.0406363
ENST00000426743	1.65046	0.0304723	1.20159	0.0372603	0.448874	0.188259
AK127383	-1.14193	0.0346834	-0.349418	0.299868	-0.79251	0.0394552
G43628	1.4943	0.0217231	0.700789	0.351509	0.793516	0.168266
HIT000327966_11	-1.124	0.0255756	-0.247307	0.372287	-0.876691	0.0147794
uc011kgn.1	1.00201	0.0151927	0.461007	0.121572	0.541005	0.0785499
CR596712	0.468724	0.149102	1.09907	0.0376612	-0.63035	0.072351
BC040655	-1.10343	0.0276486	-0.524843	0.0419706	-0.578586	0.163296
ENST00000486999	1.452	0.0116928	0.872552	0.171191	0.57945	0.063527
NR_026844	-2.1903	0.0340418	-1.21948	0.196137	-0.970823	0.288898
NR_033531	-1.08675	0.0274172	-0.688722	0.102787	-0.398027	0.273337
ENST00000426454	1.16969	0.0769745	0.0270168	0.961178	1.14268	0.0251075
nc-HOXA10-82-	0.948019	0.095442	1.50087	0.0136549	-0.552855	0.154218
AK023050	-1.24093	0.00517247	-0.328972	0.169266	-0.911959	0.0704675
AK094724	-1.70154	0.00515279	-1.1028	0.00337251	-0.598735	0.0507121
ENST00000421331	-2.13443	0.0374852	-1.61559	0.0516692	-0.518839	0.40865
ENST00000418451	1.34976	0.00770239	0.523313	0.32352	0.826445	0.0451852
ENST00000417622	0.992725	0.0113909	-0.0190629	0.955723	1.01179	0.0222457
ENST00000377300	1.2849	0.00511696	0.426774	0.367469	0.858122	0.0833625
ENST00000501498	1.05073	0.176691	1.6502	0.0226188	-0.599469	0.137511
ENST00000452069	1.13114	0.0249217	0.429432	0.054125	0.701713	0.206619
ENST00000482368	-1.2879	0.00203448	-1.04101	0.00814339	-0.246891	0.0399014
NR_002823	-1.61485	0.00743824	-1.44831	0.0220072	-0.166537	0.64186
uc001kyd.1	-1.674	0.0130933	0.0864471	0.927208	-1.76045	0.0783876
DQ655905	1.08117	0.00804592	0.263537	0.474476	0.817632	0.0276153
BC020899	1.1677	0.031126	0.62315	0.183478	0.544548	0.00483237
nc-HOXB4-173+	1.41617	0.0423295	0.32562	0.605954	1.09055	0.115904
ENST00000434938	1.18201	0.000765736	0.155856	0.593486	1.02616	0.0211022
uc003gzp.2	0.752099	0.0693225	1.03028	0.00302782	-0.278183	0.184589
ENST00000399168	1.09512	0.0160534	0.659222	0.0518439	0.435899	0.0325549
ENST00000440710	1.0167	0.0157755	0.771533	0.00767264	0.245162	0.34624
ENST00000425869	0.651061	0.177103	1.14062	0.0323397	-0.48956	0.135729
ENST00000431968	1.38358	0.0424312	0.49951	0.110272	0.884067	0.0483684
ENST00000431646	1.4185	0.00386793	0.500069	0.349836	0.91843	0.0540434
NR_024412	-0.89766	0.00574157	0.129595	0.596799	-1.02726	0.0442364
uc010bol.1	0.266397	0.740919	1.31881	0.058082	-1.05241	0.0408235
AK098511	-1.00275	0.0145408	-0.766058	0.00780291	-0.236696	0.414719
uc002ukz.1	-1.66625	0.0235362	-1.48398	0.00349164	-0.182265	0.788845
ENST00000503488	0.299391	0.708594	1.17034	0.0194856	-0.870945	0.173478
ENST00000513164	-1.40337	0.0333802	-1.38414	0.0581233	-0.0192302	0.960781
ENST00000371865	-2.15755	0.00949553	-1.19059	0.0409681	-0.966956	0.110966
ENST00000416785	1.11481	0.0047462	0.840916	0.0358051	0.273895	0.290357
ENST00000435469	-1.35248	0.0117454	-0.745284	0.0253405	-0.607196	0.0990017
ENST00000500163	1.20528	0.000549265	0.474228	0.174998	0.73105	0.0522614
nc-HOXB6-181+	-1.05571	0.0205375	-0.47627	0.224676	-0.57944	0.161824
ENST00000461464	1.25567	0.00270751	0.627677	0.0919064	0.627993	0.0129063
uc001lkw.1	1.02404	0.00778063	0.222926	0.548671	0.80111	0.0107177
AK098374	1.23032	0.0096648	0.571752	0.146704	0.658571	0.113357
ENST00000477176	1.34362	0.00968386	0.651618	0.146272	0.692	0.195755
AK094813	-1.07044	0.0254995	-0.466048	0.0904258	-0.604389	0.169453
ENST00000513484	1.26493	0.0163014	0.486764	0.200917	0.778163	0.0710602
ENST00000411569	1.86011	0.026778	1.69175	0.181683	0.168363	0.853912
ENST00000425301	1.30435	0.00115674	0.402307	0.203017	0.902042	0.0770134
ENST00000433123	1.02326	0.0268931	0.445187	0.292223	0.578068	0.0171869
ENST00000304981	-1.173	0.0147774	-0.73139	0.056223	-0.441606	0.105844
ENST00000439462	-1.66602	0.00549012	-1.04577	0.0380297	-0.62025	0.0498615
AK021630	-1.99006	0.00588883	-1.01717	0.0319903	-0.972892	0.00461561
AK094229	0.434172	0.134666	1.28717	0.00818112	-0.852995	0.0773968
AK124257	-1.22424	0.00299191	-0.970168	0.00921541	-0.254069	0.203542
ENST00000439285	0.557334	0.576712	2.14723	0.054429	-1.5899	0.0132776
uc002wry.2	-1.02094	0.041817	-0.842576	0.0388119	-0.178365	0.493095
ENST00000450770	1.11915	0.00218714	-0.0037684	0.988733	1.12292	0.0314415
ENST00000455321	-1.06356	0.012531	-0.364524	0.23722	-0.699037	0.0291347
AL832136	0.0911708	0.952445	3.12616	0.104603	-3.03499	0.0351961
ENST00000464893	1.71485	0.00495377	0.772463	0.192003	0.94239	0.102391
ENST00000509054	1.23241	0.000901207	0.368785	0.237559	0.863624	0.0367868
NR_026915	-2.08132	0.0108465	-1.2496	0.0110296	-0.831713	0.253633
AK023784	1.63717	0.099756	1.20354	0.0374389	0.433635	0.453675
ENST00000451325	1.21548	0.00350512	0.526647	0.0274324	0.688837	0.0286489
HIT000386803	1.00334	0.0200042	0.442681	0.289276	0.56066	0.0171968
AK056890	0.857041	0.127644	1.23418	0.0363556	-0.377139	0.409842
uc001gfa.1	-1.15046	0.0134692	-0.870408	0.127378	-0.280052	0.531837
AK026713	-1.49839	0.00105496	-1.07247	0.000310272	-0.425922	0.142546
ENST00000417940	1.2837	0.032156	0.754788	0.102763	0.528914	0.160309
ENST00000490847	1.1784	0.0464772	0.576179	0.213286	0.602222	0.0056706
ENST00000438659	1.22709	0.0373828	0.656244	0.230572	0.570851	0.0388446
BC038720	-2.59201	0.00327579	-1.64945	0.0165255	-0.94256	0.0971509
uc010cjm.1	-1.06941	0.0157441	-0.575177	0.0680746	-0.494231	0.0565489
uc003szc.1	0.964197	0.198983	1.83744	0.0357605	-0.873244	0.0039334
ENST00000323801	1.04796	0.00206134	0.352288	0.21959	0.695676	0.0171695
AB007953	0.288178	0.630778	1.25602	0.0494418	-0.967845	0.021682
HIT000265838	-0.921347	0.043714	0.400037	0.252972	-1.32138	0.00912319
ENST00000441327	1.3872	0.0298843	0.82985	0.0650775	0.557347	0.0207261
ENST00000442796	-1.4615	0.0197528	-0.989197	0.0760168	-0.472299	0.375618
ENST00000512252	1.30807	0.00904515	0.325909	0.353444	0.982158	0.0335813
ENST00000433692	-1.05614	0.0326907	-0.623278	0.0490047	-0.432866	0.244605
NR_026779	-1.97089	0.0455216	-2.10153	0.00963434	0.130646	0.818363
CR612038	-1.19674	0.0487797	-1.15485	0.0186285	-0.0418859	0.899018
uc003aaz.3	1.25742	0.0170232	0.427759	0.381734	0.829662	0.0316127
ENST00000505249	3.19739	0.0152324	1.73116	0.075247	1.46622	0.121513
CR612326	1.07852	0.0447455	0.698462	0.192189	0.38006	0.0295827
AL832164	-1.78382	0.0099841	-1.29045	0.0139449	-0.493373	0.31082
NR_027119	-1.43309	0.0180939	-1.32799	0.0153831	-0.105103	0.752519
AK095144	1.01774	0.0286476	0.321139	0.499743	0.696606	0.0215078
uc002hlt.1	-1.36534	0.0094459	-1.50601	0.016379	0.140674	0.806521
ENST00000484916	1.20185	0.0342377	0.612172	0.351352	0.58968	0.0946134
uc002nca.2	-0.823404	0.000201483	-1.15047	0.0112914	0.327066	0.26983
ENST00000398869	1.09153	0.00580663	0.602572	0.104343	0.488957	0.00516118
AK057085	-1.36925	0.0277743	-0.878323	0.00486528	-0.490925	0.126699
NR_030767	1.24472	0.0054999	0.138424	0.576108	1.10629	0.0250467
nc-HOXA4-66-	-1.65962	0.00191732	-0.288403	0.32775	-1.37121	0.00477132
ENST00000502532	-1.42339	0.042036	-1.0677	0.0588596	-0.355692	0.430186
U09197	-1.44656	0.0118276	-1.27174	0.0016447	-0.174828	0.661288
AK124068	1.02714	0.00191908	0.800697	0.0153928	0.226447	0.317889
uc004cib.1	1.67049	0.0386875	0.581443	0.336599	1.08905	0.247391
ENST00000507235	-1.46946	0.0112968	-0.925894	0.0557044	-0.543569	0.0544353
ENST00000442318	1.26284	0.0202898	0.787936	0.0392922	0.474901	0.156358
G43220	-0.264915	0.650522	-1.01505	0.0297311	0.750133	0.083908
uc003kyl.2	1.06368	0.0411488	0.519857	0.305497	0.543824	0.0451041
AK123052	1.08364	0.00247148	0.0956274	0.498973	0.988011	0.0144129
uc003hto.2	-1.93375	0.0260357	-1.0361	0.093957	-0.897648	0.262818
NR_033329	-1.05672	0.0151133	-0.364866	0.162311	-0.691857	0.072565
ENST00000411236	1.61021	0.0210393	0.86455	0.16066	0.745663	0.0585343
uc002the.2	-1.0341	0.0268688	-1.24796	0.0433789	0.213855	0.578201
AK093732	-1.49259	0.235442	0.211274	0.832427	-1.70386	0.0178602
ENST00000495419	1.44725	0.00996088	0.858442	0.0692255	0.58881	0.0650419
uc001zcj.2	-1.25664	0.00827524	-0.547449	0.0937127	-0.709191	0.0359241
AK095453	-1.33459	0.0228021	-0.980768	0.00965291	-0.353826	0.27235
NR_028308	-4.12113	0.00770378	-2.68621	0.0105096	-1.43491	0.0497968
NR_027514	-1.47035	0.036205	-0.815465	0.127962	-0.654881	0.153926
NR_003595	-1.00771	0.0148168	-0.392612	0.331709	-0.615094	0.138336
BC072451	-1.84613	0.00973186	-0.421563	0.337055	-1.42457	0.0120452
ENST00000418694	-1.60025	0.0123866	-1.0016	0.0605808	-0.598645	0.0367264
ENST00000435098	1.44315	0.0258507	1.07419	0.0780701	0.368961	0.0745787
ENST00000453562	1.0448	0.00182592	0.330372	0.356228	0.714431	0.0677292
ENST00000507684	-2.11381	0.000215283	-1.01834	0.0908236	-1.09547	0.0431003
ENST00000444103	-0.884129	0.00147111	0.211206	0.531275	-1.09534	0.024113
uc003gpc.2	1.46179	0.0362619	0.767967	0.221855	0.693828	0.0744852
AK021992	1.10845	0.022808	0.461599	0.00972103	0.646856	0.0824676
AF086261	-0.797715	0.22588	0.351522	0.429313	-1.14924	0.0237308
NR_033500	1.14356	0.00090238	0.57406	0.118762	0.569503	0.0687035
ENST00000413033	1.3959	0.00845324	0.711917	0.178433	0.683984	0.0120825
ENST00000445589	1.4392	0.00804971	0.758312	0.211906	0.680888	0.149752
BC047582	0.667594	0.198523	1.15356	0.0425577	-0.485971	0.013948
BC040571	0.743031	0.147374	1.09589	0.0308142	-0.35286	0.019585
ENST00000437559	1.51676	0.0326929	0.969381	0.121305	0.547378	0.0892653
ENST00000416774	1.10254	0.0446968	0.42742	0.432983	0.675116	0.0252815
nc-HOXA13-99+	0.845086	0.198362	1.69142	0.027075	-0.846335	0.00488786
ENST00000474651	-1.64398	0.0167843	-1.36769	0.0166956	-0.276287	0.567501
ENST00000319661	0.396897	0.577046	1.18965	0.0193512	-0.792755	0.120929
ENST00000419108	1.06318	0.00905467	0.436328	0.106465	0.62685	0.0382662
ENST00000442911	1.01437	0.00249372	0.656423	0.0120764	0.357942	0.0620867
CR597908	1.01219	0.0496511	0.925832	0.247991	0.0863614	0.906528
uc002afm.2	-1.38997	0.0155176	-0.795627	0.0837829	-0.594348	0.143987
ENST00000413190	1.89503	0.0133878	1.32226	0.0284822	0.572766	0.193405
ENST00000417373	-1.51998	0.0239525	-1.29182	0.0687907	-0.228163	0.460049
ENST00000444433	1.45706	0.00463338	0.50133	0.168905	0.955733	0.0580764
AK299216	-1.49837	0.00045019	-1.80559	0.0116028	0.307224	0.386793
NR_003551	-1.24222	0.0103507	-0.133902	0.759956	-1.10832	0.0880793
uc002wvk.2	1.23975	0.0197629	0.829956	0.0313143	0.409793	0.217698
ENST00000512207	1.79494	0.00847679	1.04639	0.088466	0.748552	0.0670496
ENST00000415801	1.19436	0.0789624	1.00123	0.0387161	0.193124	0.539231
uc003nak.1	-1.24551	0.0182164	-0.198825	0.437585	-1.04669	0.0114554
G30901	1.25543	0.00683798	0.486131	0.103312	0.769298	0.0510438
DW444236	1.24759	0.0246044	0.577168	0.0233639	0.670418	0.111002
BC032417	-1.05844	0.0260714	-0.469792	0.136279	-0.58865	0.113126
BC035612	0.170144	0.588497	1.01979	0.00357948	-0.849641	0.00895899
ENST00000485582	1.47628	0.00404841	0.462657	0.103735	1.01362	0.0524717
NR_029461	-1.14289	0.0430588	-0.986612	0.0725062	-0.156273	0.615148
BX640708	-1.93071	0.00233673	-1.50122	0.00105528	-0.429491	0.299267
ENST00000511619	1.81815	0.000637345	0.766894	0.0633109	1.05126	0.0735678
ENST00000363673	-1.31795	0.0410026	-0.560651	0.338185	-0.757298	0.098235
uc001lvb.1	1.7285	0.0184936	0.364315	0.59888	1.36419	0.0299962
BC045168	-1.22378	0.0210468	-0.122083	0.671496	-1.1017	0.0121727
uc.77-	-2.3717	0.00562403	-0.736599	0.130387	-1.63511	0.0180265
NR_021490	-1.08177	0.039129	-0.687054	0.0206364	-0.394715	0.28433
ENST00000419627	0.717987	0.250482	1.52663	0.0409243	-0.808645	0.00424072
uc001pqq.1	-1.19515	0.00238795	-1.14884	0.0215927	-0.04632	0.842695
ENST00000411820	1.05601	0.00928246	0.369332	0.209682	0.68668	0.0430917
AF086064	1.2661	0.00201933	0.521348	0.0564631	0.74475	0.038589
NR_024151	-1.3381	0.0033578	-1.18363	0.0281487	-0.154465	0.716846
ENST00000417593	1.11101	0.0190576	0.100992	0.61771	1.01001	0.0298465
ENST00000496515	1.21993	0.00549555	0.674477	0.0713828	0.54545	0.00744891
HIT000066977	0.963553	0.129767	1.10349	0.019627	-0.139939	0.606337
BC015007	-1.39021	0.027764	-0.893533	0.0315481	-0.496675	0.298171
AL080130	-2.0795	0.00691983	-0.6107	0.020113	-1.4688	0.0442521
ENST00000309178	-1.36179	0.00311821	-1.01909	0.0139131	-0.342694	0.37573
ENST00000411983	1.27306	0.00127643	0.627643	0.0650253	0.645422	0.0321013
ENST00000431445	1.43226	0.0279059	0.992082	0.111593	0.440175	0.0463387
DA330754	1.17245	0.00908763	0.162184	0.613749	1.01027	0.0355799
ENST00000412758	1.11163	0.00161733	0.6441	0.0636162	0.467533	0.025297
AK124534	-0.261824	0.69657	0.910997	0.25326	-1.17282	0.00253932
AK123931	-1.19052	0.0118428	-0.246118	0.294143	-0.944398	0.00441922
AK092456	1.12057	0.0176081	1.39695	0.063967	-0.27638	0.472449
uc001miq.2	1.09363	0.0318899	0.509865	0.426286	0.583769	0.181808
ENST00000482382	1.1804	0.0793323	1.35929	0.0321711	-0.178888	0.437448
uc002mjt.3	-1.59115	0.00013691	-1.03096	0.0019586	-0.560182	0.0435363
AK125052	-2.09915	0.00586755	-1.49126	0.0106873	-0.607891	0.128729
ENST00000463604	1.41622	0.00573909	0.650923	0.11605	0.765293	0.0461327
NR_015379	-4.57255	0.00311801	-2.39669	0.207542	-2.17586	0.392248
ENST00000492267	-1.09528	0.0372435	0.138406	0.735149	-1.23368	0.0453285
NR_004844	1.22069	0.00874853	0.769258	0.0671917	0.451429	0.0393599
G42993	-1.57146	0.00356775	-1.13961	0.0155169	-0.431843	0.204501
ENST00000511141	1.37953	0.0131142	0.792091	0.209382	0.587443	0.112709
AK125314	0.320287	0.586754	1.39359	0.00888444	-1.07331	0.0135388
AK095163	-1.06827	0.0290491	-0.531124	0.142717	-0.537143	0.0692778
ENST00000511947	1.35487	0.000156611	0.794668	0.00118069	0.560203	2.24e-05
ENST00000392330	1.06809	0.0143703	0.403427	0.180757	0.66466	0.00157663
BC036122	-1.32164	0.0355793	-0.649103	0.236331	-0.672535	0.0638288
ENST00000480739	1.29869	0.0384796	1.12975	0.0188568	0.168941	0.491401
ENST00000416851	-1.25534	0.00855232	-0.707958	0.0385412	-0.547378	0.0764234
AK055411	1.38326	0.0208306	0.658557	0.180424	0.724705	0.0454341
ENST00000418995	1.2059	0.00081555	0.413541	0.330125	0.792357	0.140167
ENST00000405526	1.48703	0.00453098	0.308973	0.737556	1.17806	0.166973
uc004abd.1	2.54623	0.0174287	1.61713	0.0618144	0.929102	0.154682
NR_024356	1.47673	0.0117619	1.75895	0.00451777	-0.282214	0.451956
uc001nnn.1	-1.53201	0.00562098	-0.532534	0.0103576	-0.999473	0.0300605
ENST00000468838	-1.53548	0.0612475	-0.528071	0.325532	-1.00741	0.0395234
BC035072	-3.04677	0.0048846	-2.29166	0.0297703	-0.755114	0.256658
ENST00000412580	1.5989	0.0175525	0.897815	0.208165	0.701081	0.0716603
NR_027131	-1.02685	0.0287016	-0.250373	0.401409	-0.776476	0.0932185
AK094536	-1.49399	0.0274491	-0.944646	0.0296337	-0.549343	0.044159
ENST00000405809	-1.13743	0.014465	-0.410381	0.0553076	-0.727052	0.0651753
BC014254	0.655224	0.0403973	1.16373	0.00889738	-0.508504	0.0136836
ENST00000442432	-1.19929	0.0168664	-1.12063	0.0179655	-0.0786645	0.697511
ENST00000454621	1.29828	0.021097	0.647559	0.0469017	0.650717	0.0612892
uc003fax.1	-1.64709	0.0182494	-1.27816	0.0589565	-0.368929	0.422492
nc-HOXA1-53+	1.41254	0.00239563	0.612577	0.0309733	0.799961	0.0323363
AF007835	1.26799	0.0244648	0.816261	0.0619382	0.451724	0.106036
chr12:77754619-77760162-	1.19668	0.0297495	0.353647	0.188829	0.84303	0.136912
CR608017	-2.12057	0.02588	-0.735396	0.309353	-1.38517	0.0961655
ENST00000498657	1.27278	0.0166552	0.566113	0.169831	0.706666	0.00577375
ENST00000455242	1.12641	0.0618134	1.14942	0.0415791	-0.0230166	0.921502
ENST00000429003	1.36599	0.00137177	0.980267	0.0442307	0.385719	0.270978
ENST00000331979	1.22958	0.0495779	0.790988	0.179514	0.438595	0.021815
ENST00000458080	1.09709	0.138622	1.4175	0.0254091	-0.320407	0.348499
NR_024466	0.739253	0.251327	1.20574	0.0361266	-0.466487	0.195217
ENST00000406943	1.36424	0.0492903	0.722182	0.192242	0.642055	0.136213
nc-HOXA13-100+	0.974633	0.0296268	1.21871	0.0187652	-0.244077	0.401213
ENST00000503009	1.07784	0.00643387	0.242972	0.432345	0.834872	0.0015058
uc.163-	1.11223	0.00678059	0.0736732	0.843935	1.03856	0.0461273
ENST00000423174	-1.25434	0.0178918	-0.995011	0.057508	-0.259326	0.434118
uc003nie.1	1.03455	0.000444018	0.257823	0.332917	0.776728	0.0593385
ENST00000440570	2.61668	0.0263342	2.21402	0.0320763	0.402652	0.255521
ENST00000492168	1.48	0.00501264	1.00481	0.0794043	0.475186	0.0739435
ENST00000434627	-1.15075	0.00826396	-0.529333	0.108204	-0.62142	0.00808146
ENST00000458184	1.76433	0.00679319	0.474762	0.0719087	1.28957	0.0506448
ENST00000466609	-1.16522	0.0375285	-1.03904	0.0420063	-0.12618	0.692347
ENST00000462726	1.3081	0.000575682	0.622261	0.0540798	0.685843	0.00328963
ENST00000428211	2.78365	0.0103187	1.67881	0.0256529	1.10484	0.236815
NR_027134	-1.15742	0.0438986	-0.902141	0.0124137	-0.255276	0.468959
ENST00000433499	1.45963	0.0213605	0.642635	0.184731	0.816995	0.0176046
chr10:127700955-127703336	3.93505	0.00408333	3.21771	0.0294108	0.71734	0.24442
ENST00000434367	1.61023	0.00236353	0.763385	0.0912037	0.846845	0.0210019
NR_024154	-1.47039	0.000100268	-0.605936	0.149896	-0.864455	0.0542921
uc002ulk.1	-1.11502	0.0190077	-0.715734	0.0347842	-0.399287	0.185607
ENST00000445497	1.80808	0.0202787	0.149168	0.739697	1.65891	0.0108964
ENST00000454470	-1.91389	0.0240417	-0.760853	0.0774281	-1.15304	0.14874
DR159293	1.56498	0.000162829	0.633716	0.157636	0.931268	0.0363216
NR_024625	1.42648	0.028879	1.01423	0.0317562	0.412249	0.156966
BX647685	-1.1665	0.120818	-1.21587	0.000213803	0.0493687	0.942342
ENST00000436249	0.478025	0.130303	1.14422	0.00256945	-0.666197	0.0465639
NR_026932	1.40573	0.0145922	0.86541	0.131528	0.540322	0.236282
