# Supplementary material for: Integrated analysis of long noncoding RNAs and mRNAs reveals their potential roles in the pathogenesis of uterine leiomyomas
Source: Oncotarget. 2014 Aug 16;5(18):8625–36. doi: 10.18632/oncotarget.2349 (PMC4226709; doi:10.18632/oncotarget.2349)
Supplement: Supplementary file 3 [file oncotarget-05-8625-s002.xls]

## Sheet: Deregulated protein codin genes
Gene symbol	Log2 fold change of L vs N	Adjust p value of L vs N	Log2 fold change of S vs N	Adjust p value of S vs N	Log2 fold change of L vs S	Adjust p value of L vs S
A2BP1	1.01786	0.00901955	0.437013	0.13945	0.580849	0.142989
AAK1	-1.21852	0.00630004	-0.888864	0.0222438	-0.329652	0.172602
ABCA10	-1.60578	0.107755	-1.28325	0.0325309	-0.322532	0.571503
ABCB5	-2.14608	0.0285012	-1.4245	0.116139	-0.721576	0.184081
ABCC4	-2.72427	0.00140707	-1.58587	0.00841728	-1.13841	0.0181998
ABHD3	-1.11795	0.0147828	-0.356521	0.247566	-0.761425	0.0118066
ABI3	-1.26498	0.00523923	-1.06666	0.0010265	-0.198319	0.345793
ACAD10	1.36749	0.0167979	0.986639	0.0460424	0.380848	0.171146
ACCN3	1.05423	0.017597	0.905056	0.10009	0.149175	0.759865
ACCSL	1.04232	0.000554357	0.498634	0.0928828	0.543685	0.0824725
ADCY7	-1.61668	0.00274889	-1.32178	0.0114596	-0.2949	0.526486
ADD3	-1.50657	0.00315867	-0.489451	0.368395	-1.01712	0.16933
ADH1C	-5.69586	6.62e-05	-3.28179	0.0239142	-2.41407	0.107922
ADRA1A	1.24062	0.00630024	0.891873	0.0202296	0.348745	0.014793
ADRA1D	0.988885	0.366636	1.51617	0.0479805	-0.52728	0.558601
ADRA2A	-1.78164	0.0256615	-1.03321	0.00617118	-0.748428	0.162818
ADRA2C	-1.98422	0.0331406	-0.742049	0.346287	-1.24217	0.113157
ADRB2	-1.92389	0.0353274	-1.60475	0.00880411	-0.319139	0.710399
AEN	1.45249	0.00609356	1.21344	0.0234866	0.239053	0.411042
AGA	-1.38762	0.0231867	-1.27768	0.00695937	-0.10994	0.603377
AGPAT9	-1.1928	0.063118	0.285365	0.206202	-1.47817	0.00886082
AGT	-1.8522	0.0324976	-1.56362	0.0214596	-0.288581	0.395301
AGTPBP1	-1.3416	0.0263836	-0.952773	0.0172976	-0.388828	0.271968
AHDC1	1.00234	0.00130182	0.764174	0.0208626	0.238162	0.156912
AHR	-2.21203	0.00162545	-1.76483	0.000672915	-0.4472	0.228612
AIF1L	-2.29247	0.00287277	-1.62073	0.00436347	-0.671744	0.0913906
AIG1	-1.34661	0.020235	-1.09544	0.011941	-0.251168	0.376248
AKR1B10	-0.233769	0.804005	-1.40058	0.245182	1.16681	0.00240805
AKT3	-1.06385	0.21364	-1.11345	0.00559169	0.0496005	0.934408
ALDH1A1	-5.00645	0.000355089	-3.07827	0.0307276	-1.92818	0.0846781
ALDH3A2	-1.15903	0.0250035	-1.31742	0.00901749	0.158389	0.362586
ALG13	-1.26252	0.0138161	-0.828188	0.0436114	-0.43433	0.0411885
ALOX5AP	-1.67969	0.0169756	-1.62748	0.0093974	-0.0522144	0.921792
AMIGO1	-1.38537	0.00849799	-0.879057	0.00924964	-0.506313	0.0380972
AMOTL2	-2.9046	0.00167868	-2.22426	0.00593082	-0.680335	0.281153
ANKRD42	-1.55613	0.0216538	-1.20317	0.0249587	-0.352959	0.31207
ANTXR1	-1.38616	0.00133505	-1.06553	0.0155829	-0.320638	0.120365
ANXA1	-2.60427	0.00819403	-2.04724	0.0491694	-0.55703	0.448132
ANXA3	-3.09417	0.0311066	-1.42289	0.0821021	-1.67128	0.0301763
ANXA8L2	-1.17789	0.31313	1.04133	0.549397	-2.21922	0.0315638
APBA2	1.77195	0.0401002	1.74713	0.115023	0.0248178	0.968793
APH1B	-1.17623	0.016489	-1.00807	0.00799118	-0.168163	0.404775
APOC1	0.846671	0.356402	1.74873	0.0332242	-0.902058	0.157077
APOD	-1.93541	0.0427164	-1.40169	0.0447347	-0.533717	0.385652
APOE	1.09305	0.0227253	1.13163	0.0251281	-0.0385814	0.912017
APOLD1	-0.823207	0.13	0.589377	0.217611	-1.41258	0.0182045
AQP3	-2.31928	0.000580264	-1.28086	0.103539	-1.03842	0.134859
ARHGAP15	-1.29148	0.00139163	-1.01356	0.00631473	-0.277915	0.431079
ARHGAP25	1.23471	0.00769238	0.506447	0.254536	0.728265	0.0339515
ARHGEF35	-2.91093	0.00643222	-1.46975	0.0422556	-1.44118	0.184433
ARID4B	-1.226	0.0348956	-0.814017	0.00227328	-0.41198	0.325952
ARL4A	-1.3862	0.0152769	-0.97836	0.053012	-0.407839	0.205679
ASB12	1.47626	0.0400289	0.977484	0.0488162	0.498772	0.239198
ASCL1	2.05337	0.0190556	1.68535	0.0998613	0.368026	0.462811
ASTN1	0.386328	0.648381	1.35136	0.0280195	-0.965028	0.303602
ASXL1	-1.08768	0.00599983	-0.729472	0.0694225	-0.358207	0.129167
ATP11C	-1.02098	0.00910447	-0.823216	0.0208458	-0.197762	0.349205
AUH	-1.26239	0.0325169	-0.818152	0.0370899	-0.444239	0.105094
AVPR1A	-1.53957	0.0301485	-0.674882	0.300934	-0.864691	0.160342
AXL	-1.6104	0.00789765	-1.31594	0.014955	-0.294463	0.27741
B3GALT4	-1.17962	0.00182845	-1.0776	0.00842903	-0.102021	0.597619
B4GALNT4	2.0812	0.0511104	2.39028	0.0252172	-0.309074	0.405391
BAALC	1.19834	0.0382841	0.24651	0.641254	0.951833	0.221313
BAI1	-0.864587	0.274184	0.211553	0.738602	-1.07614	0.0476177
BARD1	0.593981	0.186273	1.05269	0.0256263	-0.458713	0.363387
BAX	1.05777	0.0416203	0.843901	0.00388357	0.213869	0.542341
BAZ1A	-1.41644	0.0134449	-0.918198	0.0176098	-0.498239	0.193258
BCAN	2.66184	0.00845324	3.18481	0.0322982	-0.522962	0.528868
BCL2A1	-2.64064	0.000142602	-1.83586	0.0202587	-0.804785	0.120349
BCL2L10	-2.71366	0.00290948	-1.99846	0.00546609	-0.715205	0.303798
BCL2L13	-1.20135	0.00230657	-0.966341	0.00694771	-0.235005	0.279311
BHLHE40	-1.57274	0.0544896	-1.48243	0.0194409	-0.0903094	0.790301
BIRC3	-1.33039	0.0140226	-0.760832	0.0770852	-0.56956	0.246399
BMP2	-1.9194	0.00877108	-1.61789	0.0211027	-0.301515	0.622606
BMP3	1.57134	0.0230373	1.01658	0.0688723	0.554756	0.0553283
BRIP1	1.38031	0.0494969	0.358371	0.635161	1.02194	0.110501
BST1	-3.06902	0.00058754	-1.49777	0.0645926	-1.57125	0.0443183
BST2	-1.50164	0.015471	-1.55365	0.0210041	0.0520053	0.902636
BTBD18	1.24618	0.0108212	0.523913	0.101369	0.722263	0.0944528
BTBD7	-1.12276	0.0101521	-0.714393	0.0182264	-0.408368	0.00706596
BTG2	-1.05823	0.0464728	-1.1115	0.0185561	0.0532618	0.823827
C10orf11	-1.23436	0.00606537	-1.17515	0.0121724	-0.0592009	0.90052
C10orf116	-2.30043	0.00219937	-1.81827	0.00402366	-0.482155	0.0108362
C10orf128	-1.89588	0.0409467	-1.75361	0.00635053	-0.142273	0.761973
C10orf54	1.15222	0.0199997	0.606803	0.0967032	0.545421	0.0483801
C11orf45	-1.39374	0.00586667	-1.25179	0.0052372	-0.141954	0.611061
C11orf52	-1.73654	0.0340771	-0.526581	0.56047	-1.20996	0.215049
C12orf34	1.25348	0.0286072	1.18805	0.0242785	0.0654354	0.914455
C12orf75	-0.809354	0.196511	-1.45716	0.0293434	0.647807	0.131263
C13orf15	-2.77982	0.00522198	-2.1962	0.00324329	-0.583615	0.0423084
C13orf36	-3.82066	0.00588255	-2.39627	0.0136465	-1.42439	0.097643
C14orf143	-1.01331	0.0117478	-0.665689	0.139821	-0.347622	0.145509
C14orf28	-1.58514	0.00154651	-1.206	0.0110231	-0.379137	0.103624
C14orf50	-2.07296	0.00103395	-1.01618	0.0398006	-1.05678	0.110647
C14orf73	-2.35493	0.00283708	-1.7921	0.0447833	-0.562832	0.329919
C14orf79	-1.02598	0.051552	0.0635109	0.785925	-1.08949	0.00397109
C16orf71	-0.793436	0.0904473	0.575369	0.274669	-1.3688	0.0224054
C16orf74	1.12333	0.143604	1.38634	0.0300927	-0.263013	0.556711
C17orf96	0.819102	0.193847	1.49215	0.028355	-0.673047	0.298981
C18orf56	2.72698	0.00935488	2.11767	0.0353802	0.609318	0.358047
C1GALT1	-1.03924	0.0148073	-0.709665	0.0257757	-0.329578	0.471746
C1orf101	-1.43198	0.043574	-0.696036	0.025493	-0.735945	0.318723
C1orf111	1.11839	0.0151848	0.71681	0.0270101	0.401577	0.287329
C1orf162	-1.26277	0.0181927	-1.26175	0.0203166	-0.0010239	0.997254
C1orf26	-1.11108	0.00901082	-0.174354	0.74484	-0.936731	0.144452
C1orf89	-1.03559	0.00238985	-0.431345	0.112965	-0.604248	0.00853149
C1QA	-0.963108	0.0551829	-1.6983	0.0376632	0.735192	0.0498931
C1QL1	1.49255	8.93e-05	0.966723	0.181102	0.525829	0.44512
C1QTNF4	0.896524	0.309866	1.48826	0.0365637	-0.591732	0.234264
C21orf91	-1.15351	0.00637154	-0.950329	0.0223978	-0.203178	0.189888
C2CD4B	-1.87665	0.00506219	-0.988441	0.277188	-0.888212	0.272189
C2CD4C	2.6878	0.0600512	3.41481	0.0307901	-0.727013	0.490578
C2orf34	-1.00759	0.00558232	-0.0274181	0.927578	-0.980172	0.0183324
C2orf83	-0.898252	0.0952723	-1.15485	0.00179258	0.2566	0.585708
C3orf36	-3.38892	0.0266912	-3.10217	0.0289924	-0.286754	0.583348
C3orf64	-1.11528	0.079092	-1.02321	0.0467326	-0.0920626	0.646633
C3orf72	1.08913	0.00179088	0.611691	0.00586531	0.477444	0.0114557
C4orf33	1.17878	0.00910882	0.303479	0.0757862	0.875305	0.0494237
C4orf49	-1.63064	0.011046	-0.958625	0.202478	-0.672015	0.117257
C5orf20	-1.62983	0.0201079	-1.00463	0.0927991	-0.625206	0.250437
C6orf141	1.85907	0.00294065	1.21879	0.0252758	0.640282	0.0692037
C6orf165	-1.16825	0.0107707	-0.135162	0.812359	-1.03309	0.140184
C7	-2.06649	0.0270452	-0.742948	0.582014	-1.32354	0.382877
C7orf46	-1.03614	0.0123498	-0.493042	0.243409	-0.543094	0.0890475
C7orf58	-1.97899	0.0391752	-1.01403	0.186942	-0.964964	0.17081
C9orf72	-1.53721	0.00209499	-0.8485	0.0467691	-0.688711	0.0997472
CA10	1.22942	0.0437997	0.850644	0.0424522	0.378772	0.305404
CA12	1.86827	0.014276	1.22053	0.0647602	0.647741	0.100985
CA3	-1.49322	0.0247609	-2.24627	0.113729	0.753043	0.529499
CABP4	-2.14703	0.0037388	-1.16018	0.0173773	-0.986846	0.177754
CABP7	1.47191	0.0217127	0.812002	0.135046	0.659912	0.0624628
CADPS2	-2.04715	0.0167498	-1.48898	0.0750059	-0.558173	0.165074
CALCRL	-2.4811	0.0183634	-2.09348	0.00635514	-0.387624	0.349585
CAMK2N2	1.0151	0.0375004	1.25611	0.0789232	-0.241007	0.711136
CARD16	-1.43768	0.00421969	-1.45347	0.00844708	0.0157976	0.956051
CARD17	-1.38215	0.00509025	-1.27078	0.0213723	-0.111376	0.758627
CARNS1	-2.0937	9.22e-05	-1.68266	0.000895606	-0.411044	0.13352
CASC1	-1.23272	0.0055007	0.251766	0.497899	-1.48449	0.00640593
CASP1	-1.37807	0.00483129	-1.44043	0.0128909	0.0623639	0.834169
CASP10	-1.70747	0.0278918	-1.28051	0.018248	-0.426956	0.34617
CAV2	-1.19173	0.0423183	-1.12765	0.0525236	-0.0640836	0.694099
CBX4	1.52759	0.010418	1.46352	0.0262153	0.0640719	0.886575
CBX8	2.18902	0.00432057	1.93849	0.0289461	0.250536	0.59041
CCDC103	-1.46565	0.0157357	-0.932403	0.0587619	-0.533243	0.218476
CCDC109B	-1.96442	0.000379362	-1.11121	0.010914	-0.853202	0.078343
CCDC125	-1.18666	0.0217386	-0.702544	0.0190713	-0.48412	0.198331
CCDC28A	-1.02682	0.0034862	-0.51188	0.0501072	-0.514941	0.070732
CCDC48	-1.12415	0.097519	0.382095	0.557728	-1.50624	0.00311155
CCDC64	-1.29142	0.019719	-0.0558874	0.878554	-1.23553	0.0754369
CCDC74A	0.280459	0.686538	1.02057	0.0122155	-0.740108	0.28048
CCDC87	-1.70278	0.00153988	-1.03383	0.0161791	-0.668946	0.0539042
CCDC89	-1.38809	0.0216831	-0.677953	0.17553	-0.710133	0.0464205
CCL19	-1.46958	0.0868156	-1.92339	0.0161831	0.453803	0.59639
CCL2	-2.17851	0.015459	-2.07296	0.0675185	-0.10555	0.908457
CCL26	-1.25523	0.00463227	-1.42946	0.00414838	0.174227	0.57278
CCL3	-1.48599	0.0286515	-1.48829	0.0144546	0.0022942	0.997488
CCL3L1	-1.33684	0.0495197	-1.29767	0.0253888	-0.0391645	0.956578
CCL3L3	-1.39258	0.0412354	-1.32472	0.0192981	-0.0678572	0.925665
CCL4	-2.69558	0.0031485	-2.13639	0.0190417	-0.559196	0.428288
CCL4L1	-2.17623	0.00113005	-1.9074	0.0138059	-0.268824	0.677457
CCL5	-1.48639	0.0230122	-1.02873	0.0734459	-0.457665	0.374228
CCNE2	1.98157	0.016333	1.06591	0.0958757	0.915661	0.0219837
CCR1	-1.36066	0.0382402	-1.90453	0.0357067	0.543875	0.349577
CCR2	-1.54038	0.00182235	-1.06716	0.0159785	-0.47322	0.260333
CCR7	-1.80168	0.00451235	-1.02748	0.168039	-0.7742	0.335907
CD163	-1.81799	0.0302437	-2.32122	0.0273663	0.503228	0.30682
CD19	1.06413	0.0172089	0.192193	0.698293	0.87194	0.0906065
CD1C	-2.98367	0.0132539	-2.06064	0.078285	-0.92303	0.39492
CD1E	-1.43743	0.00160512	-0.964606	0.0679553	-0.472823	0.309863
CD2	-1.63287	0.00301186	-0.868347	0.129867	-0.764522	0.140603
CD2AP	-1.09768	0.0403248	-0.520494	0.0914455	-0.577185	0.183319
CD300C	-1.18885	0.000706999	-1.22949	0.029949	0.040643	0.916632
CD302	-1.53775	0.00590714	-1.02323	0.0618697	-0.514528	0.334931
CD36	-2.53187	0.0649205	-3.024	0.0358754	0.492139	0.696648
CD3D	-1.31939	0.00634097	-0.596555	0.250267	-0.722839	0.175672
CD47	-1.14418	0.00544935	-0.666915	0.183324	-0.477262	0.238756
CD48	-2.28758	0.00352683	-1.54798	0.0638603	-0.739595	0.198103
CD52	-1.37713	0.00220802	-0.792287	0.129913	-0.58484	0.117773
CD58	-0.903752	0.0217482	-1.09492	0.0368573	0.191169	0.704387
CD6	-1.47074	0.00388447	-0.850916	0.115247	-0.619822	0.198426
CD69	-3.05656	0.0143284	-2.08175	0.0100753	-0.97481	0.356195
CD93	-1.30895	0.00582519	-1.43871	0.00384935	0.129761	0.575258
CDA	-1.36294	0.0300112	-1.41619	0.0102126	0.0532476	0.885749
CDC14A	-1.00472	0.00389858	-0.166795	0.521253	-0.837926	0.0146862
CDCA5	1.38727	0.0269151	1.09458	0.0281995	0.292687	0.46873
CDCP1	1.83038	0.0250796	1.08601	0.0506851	0.744365	0.16761
CDK11A	-1.15364	0.0389245	-0.740094	0.0276426	-0.413548	0.224481
CDKN1B	-1.45552	0.0208699	-0.663916	0.115289	-0.791607	0.132596
CEBPD	-1.69717	0.00428145	-1.51743	0.017177	-0.179743	0.765521
CEP170	1.63674	0.0180393	1.19502	0.107281	0.441721	0.396443
CFD	-4.09326	0.00064253	-3.49377	0.00747537	-0.599492	0.510194
CFH	-2.66155	0.000511611	-2.44169	0.00814375	-0.219862	0.761795
CFHR1	-2.17902	0.0162388	-2.07818	0.0217123	-0.100842	0.889434
CFHR3	-2.37771	0.000101269	-2.27303	0.0086931	-0.104681	0.871125
CFHR4	-2.89514	0.00140149	-2.51054	0.01275	-0.384602	0.611324
CHD6	-1.09602	0.00837553	-0.559351	0.00693345	-0.536667	0.0301673
CHDH	-0.630985	0.661158	0.399098	0.778005	-1.03008	0.0288755
CHRNA5	1.40052	0.0213569	1.89365	0.00189795	-0.493133	0.433064
CHST13	-1.60853	0.00287386	-2.04874	0.0493353	0.440206	0.462749
CHST4	1.0428	0.0102179	0.391372	0.22804	0.651429	0.0160796
CHST7	-1.22712	0.0445563	-0.208176	0.699624	-1.01895	0.177667
CHURC1	-1.12284	0.0338903	-1.00911	0.0501698	-0.11373	0.531551
CITED4	-1.24321	0.00968256	-1.00375	0.0695215	-0.239461	0.704068
CLCN4	1.21881	0.0343838	0.381223	0.55544	0.837584	0.0832975
CLDN4	-2.86469	0.00693814	-0.781692	0.50451	-2.083	0.217058
CLEC12A	-0.472446	0.140975	-1.18197	0.0387683	0.709523	0.0719637
CLEC2D	-1.67755	0.012442	-1.39898	0.000604628	-0.278569	0.500095
CLEC3B	-1.98243	0.00122006	-1.09357	0.0458574	-0.888854	0.161015
CLEC4E	-1.96176	0.0253304	-1.56957	0.0475148	-0.392198	0.0855402
CLECL1	-1.49638	0.010304	-1.07043	0.0486443	-0.425947	0.431868
CLIC2	-0.759057	0.118362	-1.16113	0.00620185	0.402069	0.440233
CMTM8	-1.12347	0.0149088	-0.826579	0.0813505	-0.296896	0.412495
CNST	-1.00582	0.0384717	-0.875101	0.00757154	-0.130714	0.591112
CNTROB	1.36977	0.0859838	1.28506	0.0458239	0.0847074	0.912337
COBLL1	-2.16386	0.0316804	-1.59771	0.00511604	-0.566154	0.33464
COG6	-1.11945	0.0157059	-0.628974	0.0636657	-0.490473	0.134097
COL15A1	-1.21709	0.0222575	-0.550928	0.261471	-0.66616	0.208394
COL1A1	1.19347	0.0360274	0.788424	0.15216	0.405048	0.260369
COL21A1	-0.89323	0.120539	-1.18543	0.000580071	0.292199	0.495957
COL22A1	3.5642	0.00769184	2.99696	0.0154299	0.567241	0.47888
COL24A1	1.20839	0.0440599	0.609448	0.146122	0.598937	0.142213
COL27A1	2.48196	0.00792926	2.37909	0.00200036	0.102866	0.730491
COLQ	1.25159	0.0255848	0.911743	0.0562295	0.339845	0.0139658
COX10	-1.17512	0.0228626	-0.773119	0.0557803	-0.401998	0.195744
COX4I2	-1.14272	0.0134776	-0.68309	0.0876653	-0.459634	0.194518
CP	-4.01131	0.00276753	-1.04714	0.449137	-2.96416	0.149854
CPA3	-4.28549	0.020866	-3.7416	0.013695	-0.543892	0.619855
CPE	-1.15339	0.075667	-1.71982	0.00223492	0.566434	0.10162
CPLX2	1.20332	0.00486462	0.525932	0.170245	0.677393	0.00881062
CRIP1	-2.16486	0.000787686	-1.38519	0.0175341	-0.779669	0.0537616
CRIP2	-1.5924	0.00346475	-0.891752	0.0311567	-0.700646	0.0982536
CRLF1	-4.1301	0.00739942	-4.30822	0.0267541	0.178119	0.902901
CRYAA	1.06799	0.0141331	0.636805	0.0538494	0.431187	0.0312407
CSF3R	-1.32758	0.00797333	-1.47862	0.0113092	0.151043	0.321549
CSNK2A1	1.01258	0.034327	0.350607	0.152943	0.66197	0.127298
CSRNP1	-1.88943	0.0126983	-1.79396	0.0159828	-0.0954686	0.786532
CST4	-1.20594	0.0190335	-1.23677	0.00353309	0.0308273	0.87942
CST6	-2.09409	0.00125461	-0.492651	0.609767	-1.60144	0.14265
CST7	-2.01147	0.0184044	-1.26995	0.0783593	-0.741522	0.292609
CT45A5	1.06861	0.0366567	0.177807	0.681454	0.890807	0.0300633
CTAGE6	-1.8732	0.00500394	-0.613011	0.37639	-1.26019	0.17167
CTH	-1.01988	0.149546	0.0710869	0.874584	-1.09097	0.0329869
CTSC	-1.30007	0.0088511	-1.23894	0.0105907	-0.0611257	0.776618
CTSG	-4.19852	0.0291984	-4.91995	0.0157406	0.721427	0.683926
CXADR	-3.5837	0.00864609	-1.13694	0.0508159	-2.44676	0.0363762
CXCL2	-3.0555	0.00223021	-1.85243	0.0905742	-1.20307	0.316347
CXCL3	-2.81615	0.0189027	-0.88233	0.245494	-1.93382	0.154651
CXCR6	-1.69959	0.0094336	-1.20826	0.0149161	-0.491331	0.355502
CXorf36	-1.39831	0.0244101	-1.42192	0.00885396	0.023613	0.950084
CXorf57	0.957803	0.0258567	1.27028	0.0394592	-0.312473	0.619209
CYB5R2	-1.40811	0.0415845	-0.788764	0.179951	-0.619351	0.160701
CYB5R4	-1.28456	0.0324325	-0.87916	0.100717	-0.405402	0.279128
CYGB	-1.5997	0.000533422	-0.659816	0.167231	-0.939885	0.123442
CYP39A1	-2.41533	0.00509328	-1.531	0.00301825	-0.884333	0.126406
CYP4F12	-1.59054	0.00807616	-1.19278	0.00827188	-0.397756	0.186939
CYP7B1	-0.4679	0.227128	-1.13059	0.0180022	0.662693	0.269199
CYR61	-3.77859	0.00474331	-2.78543	0.0597364	-0.99316	0.358429
CYSLTR1	-1.04543	0.111217	-1.50205	0.0218844	0.456616	0.587057
CYTIP	-1.08637	0.00022353	-0.877597	0.0161274	-0.208768	0.381599
CYYR1	-1.1093	0.122897	-1.20769	0.00965649	0.0983905	0.798056
DARC	-1.5488	0.0339111	-1.29988	0.00378252	-0.248923	0.436318
DAXX	1.41957	0.0190664	0.859434	0.0876084	0.560141	0.048524
DCAF12L2	1.08665	0.087834	1.47547	0.0281761	-0.388823	0.0344933
DCN	-1.4801	0.00274666	-1.40392	0.010832	-0.0761758	0.817138
DCP2	-1.22313	0.00201923	-0.759015	0.0410862	-0.464116	0.183765
DCUN1D3	-0.850836	0.0104524	-1.07687	0.00126798	0.226038	0.244041
DDR2	1.13588	0.014888	0.388534	0.332638	0.74735	0.0155624
DDX49	1.12482	0.000865516	0.50645	0.0593864	0.618369	0.0705709
DEF6	-1.17811	0.0013194	-1.02337	0.0190621	-0.154735	0.727094
DEFB118	1.03131	0.0475072	0.360333	0.0900627	0.670976	0.154704
DENND1B	-1.60051	0.00774455	-0.67884	0.0252599	-0.921666	0.00838484
DGKH	-1.21672	0.00702136	-0.572336	0.129841	-0.644384	0.15404
DIO3	-2.33265	0.000634976	-1.45833	0.0179626	-0.874318	0.143927
DIRAS1	2.17516	0.00317759	2.03605	0.00938993	0.139106	0.727837
DIRC2	-1.09279	0.047924	-0.769062	0.0735987	-0.323727	0.325765
DKK3	-1.87088	0.00673195	-0.747203	0.169082	-1.12368	0.0300174
DLK1	5.57107	0.0481138	2.29949	0.188193	3.27158	0.0400918
DMRTA1	-0.507536	0.278932	0.87546	0.115882	-1.383	0.0355108
DMXL2	1.46338	0.0125833	0.0616668	0.860921	1.40171	0.051281
DNAJB4	-1.63409	0.0128588	-1.28288	0.0786891	-0.351205	0.375665
DNASE1L3	-1.51461	0.0166518	-1.08315	0.156426	-0.431458	0.664631
DOCK10	-1.08482	0.039109	-0.925545	0.0846021	-0.159272	0.740047
DOK2	-1.7962	0.027324	-2.05721	0.0255498	0.261006	0.63314
DPEP2	-1.92048	0.00159755	-1.94054	0.00955961	0.020063	0.954349
DPY19L4	-1.14237	0.0268519	-0.690755	0.161934	-0.451619	0.266261
DSCR6	0.390846	0.419583	1.42869	0.0323017	-1.03784	0.0713216
DTWD2	-1.02865	0.0198818	-0.33106	0.142734	-0.697592	0.18392
DTX2	1.05452	0.00724513	0.419994	0.0799702	0.634523	0.0144297
DTX3L	-1.02066	0.0437154	-1.04602	0.0238781	0.0253517	0.945492
DUSP1	-1.50873	0.00335448	-1.21124	0.0501323	-0.297496	0.580065
DUSP14	-1.07814	0.0330187	-0.718434	0.0667238	-0.359704	0.00698809
DUSP18	-1.08917	0.00962764	-0.557323	0.0145408	-0.531852	0.0263746
DYNC2LI1	-1.02557	0.0237374	-0.464706	0.0565936	-0.560865	0.015738
DYNLRB2	-1.23234	0.0131865	-0.0832794	0.909625	-1.14906	0.176459
DYNLT3	-1.14741	0.0106228	-0.637483	0.0687243	-0.509922	0.00926649
EAF2	-1.44322	0.00430069	-1.03826	0.0196481	-0.404961	0.300947
EBF4	1.03983	0.0456934	1.00695	0.113919	0.0328864	0.862292
ECSCR	-1.0973	0.0402179	-1.03228	0.000723982	-0.0650132	0.869836
EDA2R	2.62464	0.00672423	1.9237	0.0365489	0.700939	0.202808
EDNRB	-1.03991	0.0356259	-0.593737	0.122668	-0.44617	0.241822
EEF2	1.15313	0.025681	0.888719	0.0926442	0.264412	0.298146
EFEMP1	-3.29269	0.000901665	-2.57581	0.0311239	-0.716888	0.311437
EFNA3	0.952051	0.0281756	1.37772	0.025963	-0.425671	0.438432
EFNB3	2.56407	0.0233413	2.98121	0.0111756	-0.417146	0.431819
EGFR	-1.82886	0.00288806	-0.905058	0.0461684	-0.923804	0.0491837
EGR3	-3.3533	0.0359865	-2.79617	0.0484411	-0.557132	0.485739
ELK4	-1.20895	0.0250732	-0.514672	0.0376353	-0.694281	0.0418559
ELL2	-1.17308	0.0263074	-1.20199	0.0109774	0.0289108	0.9319
ELMO1	-1.40606	0.00959393	-1.06265	0.00412107	-0.343409	0.19673
ELTD1	-1.33823	0.067891	-1.38997	0.0218396	0.0517446	0.920578
EMCN	-1.99042	0.0106965	-1.48023	0.0172737	-0.510187	0.137613
EMILIN3	0.688894	0.241092	1.45944	0.0414515	-0.770544	0.140689
ENDOD1	-1.08072	0.0471543	-0.806008	0.0662962	-0.274716	0.373957
EOMES	-1.52015	0.0447854	-1.07568	0.0524725	-0.444477	0.373963
EPSTI1	-1.68722	0.0311317	-1.4215	0.0326657	-0.265717	0.636141
ETNK1	-1.09807	0.0145055	-0.705928	0.017675	-0.392144	0.207133
EVI2A	-2.18292	0.00375042	-2.28928	0.0273655	0.106362	0.868
F3	1.33751	0.0295993	1.03623	0.030716	0.301276	0.424109
FABP3	1.55979	0.00845283	0.861919	0.121077	0.697868	0.290537
FABP4	-1.18814	0.0388961	-2.05612	0.0213716	0.867977	0.390973
FAM108C1	0.619804	0.265233	1.11436	0.00977681	-0.494558	0.14317
FAM127C	-1.15287	0.0411073	-0.806843	0.0615901	-0.346028	0.197724
FAM162B	-2.05772	0.0238013	-1.78628	0.132966	-0.271442	0.822253
FAM186B	1.20094	0.0378631	0.564117	0.247362	0.636822	0.0282889
FAM189B	1.04901	0.000459891	0.274613	0.3956	0.774394	0.0257052
FAM200A	1.01046	0.00772754	0.454307	0.0221706	0.556148	0.0054174
FAM22G	1.15426	0.0239304	-0.342887	0.326514	1.49715	0.0301049
FAM26E	-1.69889	0.0204539	-1.43775	0.00849737	-0.261131	0.595011
FAM26F	-1.27691	0.00118272	-1.12741	0.0495961	-0.149499	0.701502
FAM40B	0.738361	0.0408144	1.30938	0.0155632	-0.571016	0.277911
FAM43A	1.33187	0.00841519	0.842923	0.0275018	0.488947	0.134004
FAM46A	-1.51353	0.017503	-0.879144	0.019988	-0.634384	0.15157
FAM46B	-2.25976	0.0311807	-2.03933	0.00814134	-0.220435	0.67081
FAM71F2	-0.821322	0.0530205	-1.11406	0.00798427	0.292739	0.164147
FAM84A	0.677603	0.426954	2.08694	0.00828036	-1.40934	0.0347296
FAM9B	-2.42815	0.0250013	-2.1453	0.0399127	-0.282847	0.430735
FANK1	-1.17382	0.00424702	-0.641451	0.246542	-0.532366	0.297247
FAP	-1.09979	0.0157914	-1.45967	0.0114319	0.35988	0.148538
FBXL14	-1.52189	0.00515792	-0.866877	0.00117913	-0.655014	0.0183171
FBXL16	1.50256	0.0752574	3.36952	0.0118007	-1.86696	0.0795662
FBXL22	1.22533	0.0554364	1.70113	0.0153119	-0.475807	0.504648
FBXO48	-1.60065	0.00103016	-1.10476	0.018204	-0.495886	0.0178053
FCER1A	-3.23745	0.0054032	-2.43659	0.0115396	-0.800856	0.394568
FCER1G	-1.16628	0.0428595	-1.3248	0.053292	0.158522	0.590413
FCGR2B	-1.29999	0.00300371	-1.2929	0.0369887	-0.00709166	0.985544
FCGR2C	-1.13869	0.0206473	-1.42791	0.0173962	0.289215	0.503345
FERMT3	-1.08384	0.00177868	-1.05753	0.0339602	-0.026313	0.951241
FEV	1.46477	0.00237555	0.612911	0.263535	0.851857	0.0456513
FFAR2	-1.87606	0.00106486	-1.89722	0.00104947	0.0211657	0.957674
FGR	1.24289	0.00237962	0.586692	0.0839761	0.6562	0.0336242
FIBIN	-2.54186	0.00567364	-1.77882	0.094476	-0.763041	0.394659
FIGN	-1.75212	0.0121073	-1.54071	0.00360877	-0.211413	0.469201
FITM1	1.11802	0.0719557	0.0205031	0.937382	1.09752	0.0312013
FLJ36031	-1.95124	0.00608449	-0.871188	0.0511718	-1.08006	0.0864754
FLRT1	1.50809	0.173493	2.11406	0.029666	-0.605964	0.216636
FLRT2	-2.29092	0.0175221	-1.01018	0.0397777	-1.28074	0.0497673
FLVCR1	-1.09174	0.0219304	-0.604059	0.0790226	-0.487678	0.125857
FMO4	-1.28547	0.0363733	-1.16426	0.0185009	-0.121203	0.819442
FNDC5	1.06446	0.00707023	0.182521	0.572128	0.881941	0.0569545
FOS	-2.39476	0.0341139	-1.72375	0.0321771	-0.671008	0.594899
FOXC1	-1.81012	0.0244394	-1.67582	0.00853397	-0.134302	0.70025
FOXF1	-1.05219	0.0475664	-0.316088	0.397414	-0.736098	0.112672
FOXL1	-2.67061	0.0141205	-1.7212	0.000954738	-0.949409	0.124969
FOXS1	-1.82679	0.000115306	-1.41919	0.0242818	-0.407599	0.353295
FRZB	-1.616	0.101215	-1.20153	0.0184977	-0.414463	0.674308
FUCA1	-1.49713	0.0304101	-1.15188	0.0115011	-0.345242	0.34911
FUT1	-1.5861	0.000946651	-1.17615	0.00563246	-0.409949	0.240543
FUT4	-1.09666	0.00684577	-0.732525	0.0320834	-0.36413	0.0601165
FZD4	-1.47727	0.0186402	-1.16409	0.0104895	-0.313172	0.295881
G0S2	-3.06783	0.0261337	-1.69723	0.0593226	-1.3706	0.0744849
GADD45B	-1.48307	0.0242586	-1.07945	0.0637112	-0.403617	0.341992
GAL3ST1	-0.622027	0.209684	0.548247	0.292343	-1.17027	0.0114765
GALC	-1.02525	0.0414581	-0.828379	0.0343455	-0.19687	0.536999
GAS1	-1.12944	0.016974	-0.896469	0.0397928	-0.232973	0.308809
GATA6	1.07702	0.0186673	0.882016	0.0279488	0.195005	0.61311
GBA2	1.24632	0.0013951	0.605648	0.0114396	0.640676	0.0525526
GBGT1	-1.21297	0.0229434	-0.519792	0.237408	-0.693181	0.014192
GBP5	1.07847	0.0240401	0.404236	0.0897005	0.67423	0.0506229
GCA	-1.08696	0.00485041	-0.71705	0.0929693	-0.369909	0.413377
GCH1	-2.16696	0.000477478	-1.6766	0.00109733	-0.490362	0.163204
GDF15	1.43433	0.0412196	1.02882	0.108288	0.405512	0.479774
GFOD1	-1.90591	0.00398262	-1.5082	0.00995928	-0.397715	0.0666829
GFRAL	1.00576	0.0259605	0.39326	0.266079	0.612496	0.0396865
GIMAP1	-1.72429	0.0139736	-1.24358	0.0016555	-0.48071	0.246795
GIMAP7	-1.32846	0.122948	-1.09863	0.0283832	-0.22983	0.670787
GIPC2	-1.95556	0.00521691	-1.43224	0.0034045	-0.523315	0.342219
GJA3	3.07608	0.0437506	2.33923	0.136945	0.736855	0.543977
GJA4	-1.32168	0.00423744	-1.27293	0.022588	-0.0487502	0.883952
GJB2	1.70084	0.119086	2.03098	0.0147956	-0.33014	0.62529
GK	-1.00295	0.00785855	-0.535997	0.0840661	-0.466952	0.214061
GLRX	-1.07674	0.001856	-0.956866	0.00323921	-0.119869	0.573714
GLS	-1.22242	0.0132363	-0.922708	0.0724372	-0.299715	0.377652
GLUD1	-1.11454	0.0242599	-0.481126	0.0843648	-0.63341	0.0917729
GLUD2	-1.09688	0.0249433	-0.358725	0.441669	-0.738156	0.214756
GLYATL1	1.32374	0.00780606	0.605471	0.0114567	0.718271	0.0535682
GMFG	-1.09181	0.00734491	-1.15861	0.0598472	0.0668042	0.841412
GMIP	-1.44085	0.0147656	-0.87154	0.140146	-0.569308	0.140971
GNA14	-1.77805	0.0482618	-1.18483	0.0536026	-0.593224	0.395391
GNA15	-1.11198	0.00466838	-1.1234	0.00608569	0.011418	0.973231
GNAI1	-1.04857	0.0331743	-0.561781	0.331413	-0.486787	0.160879
GNG7	0.954307	0.000477513	1.01141	0.0105342	-0.0570987	0.750845
GNG8	1.43474	0.0441164	1.90107	0.00226454	-0.46633	0.499767
GPAT2	-1.68124	0.00543829	-1.36166	0.0399963	-0.319577	0.493811
GPR109B	-1.3937	0.00113876	-0.84943	0.0176918	-0.544269	0.00185709
GPR17	1.30508	0.0377011	1.05563	0.0348075	0.24945	0.332259
GPR171	-2.85232	0.00174943	-1.7062	0.00563424	-1.14613	0.126319
GPR20	1.60009	0.0147503	1.28453	0.164749	0.315552	0.590962
GPR34	-1.6003	0.0199121	-1.85994	0.031537	0.259642	0.474879
GPR37	-2.89167	0.00229758	-2.05583	0.0186918	-0.83584	0.195586
GPR37L1	2.08938	0.00114794	1.11161	0.0474619	0.977771	0.0246602
GPR4	-1.03993	0.0144964	-1.64231	0.0377009	0.602376	0.294969
GPRIN1	1.06128	0.02011	0.797342	0.155066	0.26394	0.588084
GPSM2	1.34392	0.104137	1.13793	0.0412972	0.205984	0.771585
GPX3	-2.43584	0.020964	-1.74331	0.0867426	-0.692533	0.150094
GRIN2D	-1.75462	0.000146685	-0.699734	0.238651	-1.05488	0.164309
GRRP1	-2.07087	0.00271898	-1.60035	0.020552	-0.47052	0.390974
GSTM5	-4.83431	0.00354115	-2.0239	0.0224783	-2.81041	0.0769717
GSTO2	-1.98317	0.00197661	-0.576547	0.423051	-1.40663	0.0245195
GTF2A1L	-1.30332	0.00131927	-1.37245	0.0291163	0.0691352	0.879653
GTSF1	-1.33556	0.0344432	-0.548517	0.0860777	-0.787045	0.0440187
GZMA	-1.75213	0.0035269	-1.3164	0.0407103	-0.435736	0.351539
GZMB	-1.21266	0.105189	-1.09308	0.0256621	-0.119577	0.762306
GZMK	-2.05776	0.0193134	-1.28471	0.0594754	-0.773055	0.145492
H2BFM	1.2411	0.0146632	1.43547	0.0643783	-0.194367	0.54327
HAND1	1.14542	0.021907	0.649478	0.0819685	0.495942	0.0999742
HCK	-1.08264	0.0187025	-1.25319	0.020468	0.170553	0.502292
HERC5	1.00676	0.00489509	1.19529	0.039686	-0.188532	0.705765
HEYL	-1.78338	0.0043675	-0.957549	0.0142462	-0.825827	0.0558321
HHAT	1.04785	0.00790771	0.202928	0.492071	0.844919	0.0913583
HHIPL1	-1.23345	0.00122854	-0.95638	0.00419226	-0.277072	0.272738
HIST4H4	1.45202	0.0331137	0.626852	0.0513493	0.825163	0.135024
HLA-DMA	-1.02707	0.037031	-1.16463	0.0708896	0.137552	0.5864
HMG20B	1.12343	0.0496333	0.898285	0.0957867	0.225142	0.435372
HOMER2	1.10567	0.0182175	0.549926	0.0335655	0.555745	0.0645482
HOXA11	1.47577	0.0431233	1.50828	0.0422131	-0.0325076	0.886438
HOXA13	2.8522	0.013353	2.87034	0.0282209	-0.0181398	0.957477
HOXB8	-1.84659	0.0321554	-0.310361	0.665332	-1.53623	0.20485
HOXD11	-0.184889	0.890678	1.36888	0.033377	-1.55377	0.219329
HPGDS	-1.65502	0.0236672	-1.98796	0.012726	0.332938	0.680331
HPR	-2.67226	0.00403619	-1.04037	0.119012	-1.6319	0.0948745
HRNBP3	-1.25612	0.0225422	-1.19208	0.218217	-0.0640414	0.932596
HS6ST3	-2.10458	0.128198	0.181085	0.846852	-2.28567	0.00140272
HSD11B2	2.02992	0.0222257	1.38904	0.0563635	0.64088	0.193849
HSD17B7	-1.05661	0.0327693	-0.202596	0.295497	-0.85401	0.0462891
HSP90AB1	1.03314	0.0457675	0.594817	0.22654	0.438322	0.326704
HSPA12B	-1.14445	0.0388094	-1.01325	0.00552096	-0.131202	0.549909
HSPA6	-1.66476	0.00129437	-1.39721	0.0256802	-0.267554	0.608673
HTATIP2	-1.21833	0.0112415	-1.09103	0.0263076	-0.127299	0.66948
HTR6	1.10209	0.0130622	0.565369	0.130991	0.536726	0.00597044
HTRA3	2.61739	0.00116245	2.13562	0.0445778	0.481768	0.382156
ICK	1.19864	0.00505597	0.209075	0.550238	0.989566	0.0737851
ID1	-1.93433	0.0103683	-1.12543	0.205468	-0.808894	0.245981
IER2	-1.03283	0.00536973	-0.986056	0.0140946	-0.0467753	0.905891
IFI27	-1.37752	0.0156562	-1.03406	0.0355386	-0.343457	0.378461
IFI44	-2.10856	0.0295473	-1.80761	0.0112011	-0.30095	0.597047
IFI44L	-3.01028	0.0268478	-2.57969	0.0190595	-0.430596	0.519099
IFNG	-2.13399	0.037813	-1.32019	0.127397	-0.813794	0.382834
IGDCC3	1.86399	0.0267078	2.13833	0.000850009	-0.274339	0.542111
IGSF21	1.46163	0.00376885	0.48902	0.274575	0.97261	0.0789988
IGSF6	-1.43458	0.024558	-1.33354	0.0872242	-0.101048	0.793943
IL16	-1.8483	0.00843265	-1.76247	0.0369479	-0.0858291	0.8243
IL17B	3.93362	0.0236199	2.76672	0.0416316	1.16689	0.312398
IL18	-2.04685	0.0209259	-1.47945	0.0784621	-0.567403	0.280997
IL1B	-1.53009	0.00334199	-0.91999	0.153992	-0.610103	0.196045
IL1R1	-1.83269	0.026513	-1.59423	0.0502363	-0.23846	0.668405
IL2RB	-1.75385	0.011563	-1.15736	0.0078585	-0.596499	0.27927
IL5RA	-1.11826	0.000870779	-1.51131	0.00781883	0.393051	0.304983
IMPA1	-1.15315	0.0461747	-1.03572	0.00862873	-0.117432	0.5729
INSIG2	-1.6172	0.00759157	-1.22904	0.0275268	-0.388158	0.100028
INSR	1.14463	0.0261655	0.890021	0.0679994	0.254612	0.245515
IRS1	0.893035	0.20657	1.02285	0.00587288	-0.129818	0.824459
ISG20	-1.13654	0.0322975	-0.285223	0.512706	-0.851313	0.215664
ISOC1	1.36506	0.0514685	1.33684	0.0223142	0.0282192	0.959672
ITGA1	-1.26255	0.000750086	-1.11941	0.0717466	-0.143138	0.688976
ITGAM	-1.52235	0.00732126	-1.78939	0.0172819	0.267043	0.466609
ITIH5	-2.62866	0.0364698	-1.70278	0.024523	-0.925881	0.207657
JAM2	-1.33663	0.0177911	-0.804833	0.00248731	-0.531795	0.211433
JPH1	-1.62775	0.0298438	-1.3827	0.0329509	-0.245053	0.581368
JUN	-1.56543	0.00890596	-1.34661	0.00530988	-0.218818	0.600304
JUNB	-2.4056	0.0156195	-1.93296	0.00187414	-0.472642	0.553571
KANK3	-1.48918	0.0327933	-1.0125	0.00463523	-0.476687	0.24307
KAZ	-1.38066	0.0231923	-0.877668	0.0446498	-0.502992	0.481457
KBTBD13	1.54508	0.0218854	0.825883	0.0782072	0.719198	0.00155179
KBTBD2	-1.18309	0.00719292	-1.07102	0.00966323	-0.112073	0.715051
KCNA5	-4.19049	0.000243379	-2.91175	0.000717696	-1.27875	0.0849081
KCNC4	-1.03248	0.000935503	-0.990953	0.00907434	-0.0415299	0.795234
KCNG1	1.77372	0.0330164	2.03315	0.015744	-0.259437	0.733048
KCNK13	-1.11091	0.014789	-0.531698	0.413686	-0.579216	0.439845
KCNK6	1.40854	0.00127561	0.511961	0.0774589	0.896583	0.00224281
KCNQ1	1.08883	0.0176735	0.384619	0.141255	0.704212	0.0250204
KCTD9	-1.49592	0.00198971	-0.930299	0.00646058	-0.565621	0.143341
KIAA1161	-1.37359	0.0187904	-0.762525	0.133727	-0.611067	0.229381
KIAA1430	-1.1095	0.022703	-0.633861	0.157052	-0.475641	0.233735
KIF12	1.06975	0.0188783	0.324024	0.128961	0.745722	0.0389042
KIF1C	-1.16307	0.00952583	-0.665186	0.0882046	-0.497882	0.0210809
KIF21B	-1.19637	0.0489945	-1.0093	0.0374196	-0.187067	0.55882
KLF13	-1.01617	0.0189848	-0.616471	0.034328	-0.399698	0.154721
KLF2	-2.16914	0.00285935	-1.58908	0.0094915	-0.580063	0.360971
KLF9	-1.28478	0.00194017	-1.17164	0.00639569	-0.113137	0.681196
KLHDC7B	-1.59834	0.0140428	-1.07771	0.0365294	-0.520634	0.243919
KLHL36	-1.01838	0.0095112	-0.71219	0.020923	-0.306188	0.0540841
KLK4	3.38878	0.0354002	3.18882	0.0416712	0.199958	0.314345
KLRB1	-1.25963	0.000754643	-0.580743	0.288775	-0.67889	0.297934
KLRC2	-1.87297	0.0179745	-1.29522	0.0363355	-0.577752	0.365615
KLRF1	-2.07665	0.0306014	-2.34773	0.0170209	0.271073	0.621768
KLRK1	-2.02264	0.012197	-1.68964	0.0226839	-0.333007	0.457599
KRT13	-3.22076	6.36e-05	-2.85657	0.00176516	-0.364184	0.335769
KRT19	-3.72735	0.00854473	-1.37254	0.401695	-2.35481	0.0944866
KRT222	-2.38434	0.00202084	-1.16491	0.207614	-1.21943	0.21888
KRTAP19-2	1.62263	0.0734422	1.39185	0.0177354	0.230785	0.642471
KYNU	-1.66339	0.0166473	-1.30257	0.18733	-0.360817	0.457523
LANCL2	-1.34214	0.0902597	-1.02841	0.00729598	-0.313729	0.545346
LARP6	-0.898491	0.0486651	-1.06872	0.0224275	0.170228	0.451156
LCE2B	1.06723	0.0262978	0.693735	0.105194	0.373494	0.132019
LCE6A	1.26973	0.00429541	0.614687	0.125996	0.655044	0.0165178
LCN6	-3.1655	0.00342085	-2.51709	0.00121099	-0.648411	0.117682
LDHC	1.05703	0.00528174	0.53506	0.0252444	0.521968	0.0597623
LGALS9C	-0.837425	0.00749138	-1.08143	0.0185227	0.244006	0.394369
LHX2	1.57401	0.0401739	0.957501	0.0526697	0.616508	0.142676
LILRA5	-1.39586	0.0378943	-1.82659	0.0510847	0.430734	0.263568
LIMS3	-1.84146	0.0445711	-0.473093	0.460212	-1.36837	0.161042
LMBRD1	-1.42653	0.00599602	-0.689112	0.0371059	-0.737413	0.0602631
LOC401097	2.31196	0.00162764	1.38594	0.00505342	0.926017	0.0282554
LOC728392	1.10419	0.010477	1.06965	0.00104423	0.0345447	0.862246
LOR	1.28589	0.033847	0.96172	0.0989425	0.324174	0.593214
LPAR4	1.58556	0.0693983	1.41343	0.0138152	0.172133	0.714962
LPCAT1	-1.30779	0.0275707	-0.643715	0.0827696	-0.664076	0.0710727
LRIG3	1.1285	0.00957964	0.548073	0.0893401	0.580426	0.0784
LRP11	-1.06777	0.00636979	-0.12138	0.69239	-0.946395	0.00405021
LRRC10B	-1.98663	0.0176292	-1.38557	0.119437	-0.601062	0.369136
LRRC26	1.28567	0.00376549	0.454445	0.201966	0.831226	0.0625873
LRRC33	-1.57372	0.00433861	-1.84612	0.00494221	0.272405	0.49167
LRRC4B	1.83085	0.00193267	1.76601	0.00963699	0.0648316	0.685413
LRRC6	-1.50158	0.00214846	-0.616608	0.0366581	-0.884968	0.0184732
LRRC8E	-1.35951	0.00113128	0.382502	0.369275	-1.74201	0.0182975
LRRN1	-1.29743	0.13185	0.200371	0.800311	-1.4978	0.0296021
LTBP1	-1.51953	0.000765552	-1.16946	0.0843328	-0.35007	0.531689
LUM	-1.24529	0.0320326	-0.696275	0.00658236	-0.549017	0.28757
MAB21L2	1.049	0.027419	-0.0631731	0.728559	1.11217	0.0256256
MAF	-1.12263	0.0585942	-1.044	0.0351963	-0.0786384	0.818443
MAFK	-1.71599	0.00914561	-1.36329	0.0178351	-0.352696	0.439141
MAGI1	-1.12851	0.0245147	-1.05855	0.0343793	-0.069962	0.518803
MAN1A1	-1.68319	0.0180904	-1.39502	0.0221388	-0.288162	0.370693
MAPK8	-0.944487	0.0959661	-1.02293	0.0197644	0.0784427	0.776404
MASP1	-2.36862	0.0293596	-1.53273	0.153132	-0.835887	0.0686596
MBD3L2	1.20478	0.0141886	0.608582	0.103945	0.596195	0.0281905
MBD3L5	1.28122	0.017673	0.733659	0.123859	0.547556	0.132885
MBP	-2.38583	0.0273372	-1.21753	0.0446776	-1.16829	0.0977114
MCAM	-1.15076	0.0227349	-0.747969	0.0239317	-0.40279	0.265864
MCL1	-1.51182	0.0598072	-1.56445	0.0468311	0.0526322	0.897383
MCOLN3	0.550873	0.111327	1.43525	0.000108835	-0.884379	0.0301742
MCTP2	-1.12624	0.0479242	-0.558921	0.121987	-0.567321	0.0449931
MDFIC	-1.6482	0.000797918	-1.21351	0.00204441	-0.434685	0.078477
MECOM	1.18898	0.00869265	0.339711	0.267706	0.849264	0.0299731
MEGF11	1.09131	0.00582827	0.424488	0.281859	0.666819	0.100497
MEGF6	-1.90839	0.0240582	-1.4897	0.0256688	-0.418691	0.508867
MEOX2	-3.01593	0.0100525	-1.89631	0.0386583	-1.11962	0.00704092
METTL4	-1.19523	0.0286372	-0.798216	0.114686	-0.39701	0.325398
MEX3B	2.08082	0.0590124	2.42271	0.0182567	-0.341892	0.325396
MFSD11	-1.09726	0.0281377	-0.950519	0.00475908	-0.146742	0.523607
MFSD8	-1.28475	0.036639	-0.585655	0.128972	-0.699095	0.0643041
MKNK1	-1.06304	0.012768	-0.72097	0.00805069	-0.342069	0.229052
MMP19	-0.98919	0.0837282	-1.27543	0.0262872	0.286236	0.236194
MMP7	-4.5231	0.00223723	-1.44787	0.368222	-3.07523	0.116992
MOSC2	-1.80888	0.0242137	-1.07079	0.00879306	-0.738087	0.156827
MPEG1	-1.76467	0.00682443	-1.9685	0.0151476	0.203832	0.699368
MPZL2	-1.58079	0.0309273	-0.701009	0.252073	-0.879782	0.361178
MS4A4A	-1.89356	0.0351594	-2.84345	0.0252434	0.949882	0.111106
MS4A6A	-1.53	0.0085174	-1.93673	0.0166784	0.406724	0.317156
MS4A7	-1.61983	0.0736807	-2.37382	0.038711	0.753983	0.152585
MST4	-1.18413	0.0226572	-0.708847	0.193005	-0.475282	0.0852093
MTA2	0.342512	0.517126	1.02225	0.0156838	-0.679741	0.082261
MTDH	1.38389	0.0330502	0.948459	0.136337	0.435427	0.307039
MTHFD2L	-1.22249	0.0198322	-0.785473	0.100195	-0.437014	0.383833
MTL5	-1.35507	0.0173404	-0.250487	0.618535	-1.10459	0.142788
MUSK	1.13403	0.00534739	0.1442	0.693229	0.989826	0.0219721
MVP	1.24566	0.0469238	0.754863	0.182388	0.490801	0.0684323
MYBL1	0.412145	0.555978	1.49239	0.0287662	-1.08025	0.0147778
MYCL1	-2.08741	0.00166894	-1.17095	0.0027328	-0.916461	0.0441562
MYL1	0.745596	0.223437	-0.357884	0.401016	1.10348	0.0342536
MYL12A	1.0547	0.00206057	0.546924	0.0290432	0.507772	0.0496299
MYO1D	-1.57078	0.00330755	-1.28723	0.00589413	-0.283551	0.47866
MYO1G	0.828105	0.10142	-0.213893	0.555534	1.042	0.0148866
N4BP2L1	-2.08857	0.0120106	-1.19171	0.0961918	-0.896861	0.258394
NAAA	-1.29266	0.00176125	-0.684943	0.120307	-0.607712	0.115877
NAALADL1	-1.08711	0.0279088	-0.657581	0.0289642	-0.429524	0.0743667
NAGPA	-1.35642	0.00232581	-0.653906	0.00852129	-0.702513	0.029422
NAPEPLD	-1.02214	0.00180923	-0.308818	0.272261	-0.713318	0.0377038
NAT8B	-1.36009	0.0681673	-1.19679	0.027518	-0.163295	0.548976
NCF4	-0.837671	0.0845884	-1.43186	0.0482552	0.594185	0.0986581
NDP	0.965534	0.354943	1.36812	0.048471	-0.402587	0.539717
NDUFA4L2	-1.07701	0.0388113	-0.809147	0.044342	-0.267863	0.510842
NEDD9	-2.66893	0.00228192	-1.49045	0.0433721	-1.17848	0.0423875
NF1	-1.57326	0.00161027	-0.882916	0.0173133	-0.690348	0.079328
NFE2L3	-1.55749	0.012348	-1.35601	0.00502319	-0.201481	0.672475
NFIB	-1.75668	0.0123686	-0.995707	0.115731	-0.760971	0.0230647
NFIL3	-1.02282	0.000992358	-0.36398	0.305469	-0.658838	0.0401923
NHLRC4	-1.37719	0.0230551	-0.361804	0.363566	-1.01539	0.129396
NINJ2	-1.15051	0.00869446	-1.1274	0.103785	-0.0231181	0.956028
NIPAL2	-1.8492	0.00975006	-1.22712	0.00585226	-0.622082	0.210421
NKD2	1.82644	0.202633	2.89235	0.0131063	-1.06591	0.378236
NKX3-1	-1.06347	0.0249782	-1.35397	0.00331343	0.290497	0.29316
NLRP1	-1.46364	0.041305	-0.492228	0.214959	-0.971407	0.182707
NM_000522	1.70804	0.0124421	1.55498	0.0355223	0.153066	0.419535
NM_004503	-3.75828	0.0212363	-3.1636	0.0369243	-0.594681	0.49142
NM_006735	-1.19898	0.0168116	-0.573397	0.189349	-0.625586	0.0075391
NM_018953	-1.54245	0.0296476	-1.30889	0.0280126	-0.23356	0.380933
NM_024015	-1.54246	0.00536461	-0.879341	0.0258749	-0.663123	0.195564
NM_024016	-1.71236	0.047769	-0.205842	0.812619	-1.50652	0.185787
NNMT	-0.93457	0.104238	-1.49394	0.04087	0.559368	0.012044
NOTCH3	-1.40201	0.00180924	-0.959296	0.00108958	-0.442717	0.00812456
NOV	-3.1779	0.0104926	-2.16265	0.0199097	-1.01525	0.0620302
NOVA2	-1.01937	0.0482368	-0.792874	0.033747	-0.226496	0.480784
NPDC1	-1.0244	0.0100462	-0.614431	0.00330184	-0.409967	0.143181
NPHP1	-1.71914	0.000279912	-1.01097	0.00845689	-0.708175	0.0121228
NPIPL3	-1.54568	0.0275337	-0.851949	0.114858	-0.693734	0.0624583
NPL	-1.3609	0.0213044	-1.72115	0.0385691	0.360249	0.474032
NPTX1	0.7503	0.24157	2.03758	0.0334652	-1.28728	0.295588
NPTX2	2.68767	0.00743535	3.18801	0.0108556	-0.500338	0.300278
NPY2R	1.09439	0.0185774	0.687002	0.0998997	0.407393	0.0403924
NRARP	-1.06632	0.00648296	-0.87922	0.0535943	-0.187098	0.71246
NRG1	1.06691	0.0100814	-0.14706	0.74798	1.21397	0.0959694
NRN1	-2.22258	0.0695936	-1.94357	0.0306867	-0.279014	0.686915
NT5E	-1.77122	0.0156849	-1.54348	0.00210034	-0.227742	0.619
NTRK2	-2.45802	0.000305725	-1.84325	0.0377347	-0.614775	0.366115
NUDT11	1.11789	0.0341237	1.28315	0.0305445	-0.165268	0.569436
NUDT12	-1.0591	0.0214898	-0.659615	0.0521818	-0.399483	0.233181
NUDT18	-1.23424	0.000274885	-0.885386	0.0128835	-0.348852	0.160722
NXPH4	2.9068	0.00624285	1.92463	0.0124076	0.982169	0.169726
OAS1	-1.21644	0.0163868	-1.28086	0.00255042	0.0644254	0.878662
OAS2	-1.72621	0.0343621	-1.88557	0.015878	0.159365	0.804465
OCIAD2	-1.95089	0.0102915	-1.27358	0.0778993	-0.677317	0.184451
ODF1	1.20117	0.0385623	0.860352	0.0607033	0.340822	0.356208
ODF3L1	-1.41078	0.0626511	-1.12037	0.0418457	-0.290415	0.549659
OLFM1	1.0818	0.000741402	0.62722	0.128452	0.454579	0.35606
OMP	0.430498	0.40687	-0.664828	0.00888062	1.09533	0.0395846
OPALIN	1.9563	0.00845166	1.1177	0.0421639	0.838606	0.219413
OR2T1	1.676	0.0270069	0.87703	0.0542384	0.798975	0.0598203
OR51E1	-1.80844	0.00542417	-1.5715	0.000982649	-0.236939	0.637323
OR51E2	-2.05194	0.0281109	-1.84135	0.00116974	-0.210592	0.720842
OR8H2	1.15511	0.00488675	0.380201	0.322002	0.774909	0.0718436
OR9A4	1.60468	0.0082222	0.636326	0.0362084	0.968357	0.0591201
OSM	-3.10563	0.00403613	-2.20872	0.0134946	-0.896918	0.339785
OSR1	2.54334	0.0149305	2.8042	0.00616582	-0.260863	0.427335
OSTF1	-1.09262	0.00364466	-0.632045	0.201134	-0.460574	0.340474
OTUD1	-1.07349	0.0315167	-0.452862	0.103282	-0.620626	0.148273
OXCT2	-1.87789	0.0218529	-1.09108	0.154882	-0.786816	0.0191419
OXGR1	-1.87732	0.0229958	-0.869755	0.102963	-1.00757	0.157329
PAK6	1.04176	0.0386414	0.683271	0.157311	0.358489	0.215312
PALM	1.03124	0.0231576	0.649627	0.0746924	0.381618	0.102054
PALM3	1.15842	0.0489437	0.962689	0.146283	0.195736	0.796594
PALMD	-2.94405	0.0189746	-2.67675	0.00055357	-0.267304	0.647822
PAPSS2	-0.456473	0.442692	-1.25473	0.0302832	0.798256	0.39269
PARP8	-1.44965	0.0280548	-1.23778	0.0343281	-0.211871	0.611912
PAWR	-1.53029	0.0159919	-0.758415	0.130801	-0.771874	0.214179
PCBD1	-1.08718	0.0210987	-0.424463	0.310751	-0.662719	0.03943
PCDH1	-1.49056	0.0253565	-0.978578	0.0346918	-0.511979	0.0740531
PCDH12	-0.90003	0.0319906	-1.08711	0.0160196	0.187082	0.621854
PCDH7	-1.00434	0.0295635	-0.787516	0.0794402	-0.216824	0.59341
PCDHB2	-0.379861	0.738362	-2.42977	0.0119328	2.04991	0.189265
PCDHB3	-2.71276	0.00746001	-1.86293	0.0102632	-0.849828	0.0991435
PCMTD1	-1.06636	0.0152856	-0.663543	0.0563342	-0.402816	0.23135
PCOLCE	-1.61237	0.000107415	-1.06011	0.0057219	-0.552267	0.113771
PCOLCE2	-3.74404	0.0018791	-3.00972	0.00361508	-0.73432	0.273499
PCSK1N	1.42462	0.0345683	1.92011	0.00121211	-0.495495	0.363268
PDCD7	1.13499	0.00402431	1.00935	0.000477106	0.12564	0.507316
PDE4DIP	-2.04427	0.0042703	-1.71515	0.00765059	-0.329118	0.514376
PDGFRL	-1.73526	0.022288	-1.2863	0.064981	-0.448965	0.317521
PDLIM1	-1.85637	0.00933022	-1.35627	0.0235637	-0.500097	0.277301
PDYN	1.18966	0.000402878	0.222667	0.464809	0.966997	0.0398587
PEAR1	-1.63973	0.0452193	-1.05139	0.034047	-0.588349	0.301388
PECAM1	-1.83178	0.00687799	-1.91775	0.000123191	0.085962	0.769257
PELI1	-1.54082	0.0118199	-1.00731	0.00370483	-0.53351	0.0887836
PER1	-1.84734	0.00275969	-1.40945	0.00364255	-0.437893	0.196852
PHLDA3	1.53011	0.000864226	1.03261	0.0142137	0.497504	0.171751
PIF1	-1.1057	0.0349827	-1.08715	0.00510549	-0.0185508	0.964716
PIK3C2G	1.4249	0.00368491	1.24251	0.00776093	0.182383	0.619132
PIP4K2A	-1.00772	0.00110199	-0.143022	0.72775	-0.864695	0.0555182
PITX1	3.47685	0.0100278	2.77388	0.00882833	0.702968	0.603755
PKN3	-1.89017	0.00389232	-1.44795	0.0021011	-0.442218	0.253314
PLA2R1	-1.94614	0.00260987	-1.50276	0.0146051	-0.443376	0.268389
PLAUR	-1.22874	0.0103901	-0.574267	0.121919	-0.654471	0.159971
PLBD1	-1.94364	0.0319738	-0.94223	0.0654152	-1.00141	0.0745733
PLCB4	-2.50163	0.0123263	-1.46218	0.0102522	-1.03945	0.107492
PLD5	-1.34085	0.0032038	-0.301627	0.409087	-1.03922	0.0076604
PLVAP	-1.68769	0.00180275	-1.57381	0.0173906	-0.113882	0.650289
PNLIPRP1	1.24246	0.038746	0.891058	0.0468659	0.351404	0.193013
PNP	-0.83102	0.0144672	-1.18117	0.00496222	0.350151	0.165896
PNPLA1	1.24848	0.023513	0.774167	0.176401	0.474311	0.237842
PODN	-2.63777	0.00205953	-1.86656	0.00237889	-0.771207	0.128908
POLDIP3	1.18124	0.0121388	0.278687	0.28628	0.902553	0.0849954
POM121L12	1.74679	0.011653	1.13906	0.0614536	0.607733	0.0309322
POPDC2	1.99786	0.0320808	1.41082	0.030844	0.587038	0.389435
PPIC	-1.0676	0.018841	-0.651377	0.119356	-0.416227	0.00977712
PPM1M	0.745172	0.119914	-0.267141	0.580181	1.01231	0.00464396
PPP2R3A	1.00847	0.00244948	0.704401	0.085676	0.304072	0.227521
PPP2R3B	0.643416	0.0881766	1.10494	0.00685727	-0.461519	0.0747232
PQLC3	-1.1082	0.00702983	-0.67213	0.0116853	-0.436065	0.0881852
PRDX6	1.32205	0.0160114	1.07271	0.0444136	0.249336	0.678932
PRIMA1	1.15498	0.00954278	0.410597	0.134577	0.744382	0.0894353
PRKAR2B	-1.6295	0.00130726	-0.502796	0.328088	-1.12671	0.0856914
PRMT3	1.13654	0.0472879	0.639792	0.139272	0.496745	0.0572145
PROCR	-1.06899	0.0357381	-1.44025	0.00600015	0.371261	0.310803
PROP1	1.00846	0.0471353	0.540245	0.0793902	0.46822	0.282807
PROS1	-1.84651	0.0155245	-1.50674	0.0161254	-0.339772	0.499733
PRPH	-2.67571	0.0016373	-1.96599	0.000173089	-0.709713	0.176037
PRR15	-2.40797	0.0415506	-0.193692	0.83959	-2.21428	0.0578847
PRR5L	1.04884	0.00348489	0.340516	0.242509	0.708326	0.0469701
PRSS3	1.18731	0.0100266	0.570233	0.236194	0.617078	0.0234322
PSD	1.14064	0.00800777	0.693249	0.0745022	0.447386	0.259173
PSD4	-1.51463	9.03e-05	-0.991872	0.0442668	-0.522757	0.236272
PSME4	1.10458	0.0217806	0.618424	0.0665602	0.486158	0.0516811
PTBP2	0.952849	0.0937894	1.29772	0.0102605	-0.344868	0.3531
PTGER3	-2.2327	0.0431131	-1.67537	0.0375858	-0.557328	0.478103
PTN	1.39738	0.0211389	0.441837	0.335765	0.955547	0.0496262
PTPLAD2	-1.36877	0.0031304	-0.638578	0.0663891	-0.730194	0.0230342
PTPN22	-2.15332	0.00066653	-1.58898	0.0233104	-0.564342	0.379221
PTPRG	-1.10294	0.00698751	-0.325807	0.181802	-0.777136	0.0448172
PUF60	1.04873	0.00706453	0.438311	0.0755762	0.610414	0.136682
PYCR1	2.04584	0.00559054	1.23557	0.0471488	0.810269	0.281122
QKI	-1.38195	0.00795615	-0.694126	0.0553878	-0.687822	0.0507424
RAB25	-2.2546	0.025505	-0.218955	0.891	-2.03564	0.148201
RAB3IP	-1.26248	0.000498196	-0.0171993	0.958566	-1.24528	0.022013
RABGAP1L	-1.95205	0.00536656	-1.58988	0.028989	-0.362177	0.489653
RABL3	-1.39904	0.0171268	-1.15022	0.0287531	-0.24882	0.263529
RAC2	-1.70323	0.00129041	-1.57185	0.00479914	-0.131376	0.750056
RAD51L1	2.06222	0.0295243	1.50304	0.169116	0.559186	0.616481
RALBP1	-1.0781	0.0108642	-0.597403	0.0338615	-0.480695	0.0985021
RAMP2	-1.58467	0.0387511	-0.713367	0.0152643	-0.871305	0.0828539
RAMP3	-1.36119	0.00377417	-1.27385	0.00154322	-0.08734	0.59282
RAP2C	-1.63049	0.0063181	-0.545521	0.215367	-1.08497	0.0332051
RAPH1	-1.21282	0.0118266	-0.881425	0.00907726	-0.331395	0.171087
RARRES1	-1.9828	0.0529064	-1.80696	0.0208221	-0.175838	0.819464
RASGRP3	-2.26166	0.0102137	-1.36983	0.0117597	-0.891825	0.0687115
RASIP1	-1.02066	0.0148485	-1.18626	0.00304904	0.165607	0.697313
RASL10B	0.237712	0.720146	1.22551	0.0243633	-0.987796	0.0789841
RASL11B	1.48884	0.0303387	1.07705	0.0538645	0.411787	0.497903
RBM20	1.32509	0.00621769	0.405098	0.438165	0.919989	0.145301
RBM34	-1.14737	0.0103587	-0.576251	0.0154926	-0.571116	0.039642
RBM38	1.02711	0.0227533	0.229776	0.178765	0.797334	0.0785559
RBP4	-2.4907	0.0151671	-1.07811	0.0427783	-1.4126	0.126017
RCSD1	-1.10263	0.0260656	-1.08369	0.00704214	-0.0189357	0.963873
RFK	-1.13218	0.0149881	-0.700075	0.0172738	-0.432109	0.137357
RFX2	-1.28872	0.00619062	-1.11498	0.0140676	-0.17374	0.606985
RGPD5	-1.25989	0.0105893	-0.39119	0.452526	-0.868703	0.0484238
RGS16	-2.17142	0.00347716	-1.93274	0.0190212	-0.238677	0.789008
RGS17	1.12023	0.0266817	1.22394	0.021189	-0.103705	0.80317
RGS2	-1.95591	0.0954037	-1.84017	0.00618087	-0.115731	0.85652
RGS5	-1.0143	0.0113569	0.392935	0.339375	-1.40723	0.0497503
RGS9	-1.94716	0.0243749	-1.20146	0.138071	-0.745693	0.0192116
RHCG	1.33341	0.0402211	1.34783	0.10245	-0.0144155	0.96283
RIMS4	-2.68395	0.0045347	-1.98948	0.0178448	-0.694463	0.260041
RIPK3	-1.81758	0.00139176	-1.33352	0.0137899	-0.484056	0.281869
RNASE1	-1.38491	0.0305228	-1.98766	0.0179194	0.60275	0.240413
RNASE13	1.12964	0.0208953	0.588764	0.045858	0.540876	0.0354889
RNASE6	-1.11889	0.0171584	-1.47841	0.034348	0.359519	0.199027
RND1	-2.23327	0.0603287	-1.0202	0.0325444	-1.21307	0.104443
RND3	-1.43378	0.00482224	-0.721302	0.213096	-0.712475	0.348212
RNF180	-1.58169	0.000202344	-1.03956	0.0207546	-0.542125	0.0541329
RNF183	-1.16737	0.0175029	0.865551	0.437878	-2.03292	0.116883
RORA	1.26601	0.0133502	0.686534	0.0572262	0.579479	0.0760944
RPGR	-1.35734	0.0268176	-0.714331	0.0255033	-0.643006	0.1339
RSAD2	-1.06268	0.0468899	-1.03851	0.0261126	-0.0241715	0.955961
RUVBL2	1.05822	0.00306468	0.670434	0.116249	0.387787	0.287538
S100A12	-2.40087	0.0165038	-2.16821	0.0200484	-0.232656	0.489124
S100A14	-2.99423	0.000364014	-0.455492	0.685898	-2.53874	0.108755
S100A2	-0.871072	0.301813	0.350675	0.731387	-1.22175	0.00993217
S100A3	-0.64	0.00411983	-1.57549	0.0485004	0.935492	0.182191
S100A4	-1.75616	0.0276618	-2.26709	0.000670394	0.510939	0.458648
S100A8	-3.87351	0.0020786	-2.83596	0.0181431	-1.03755	0.0212186
S100P	-3.28424	0.0127079	-1.70446	0.205617	-1.57978	0.0814646
S1PR1	-1.26809	0.0190951	-1.37773	0.00173448	0.109634	0.741083
S1PR3	1.35737	0.00390953	0.912661	0.0863138	0.444709	0.207073
S1PR4	-1.83305	0.00215244	-1.5103	0.00833608	-0.322757	0.358952
SAMHD1	-1.71016	0.0112925	-1.60687	0.0264189	-0.103285	0.787601
SAMSN1	-1.93069	0.0086959	-2.1941	0.00787759	0.263418	0.677965
SAP30	-1.0286	0.0185681	-0.566572	0.238111	-0.462027	0.0615277
SAT1	-1.25521	0.0273773	-0.62123	0.288093	-0.633976	0.196843
SCXA	1.76826	0.0155494	0.852531	0.16139	0.915732	0.288012
SEC14L2	1.02575	0.0488721	0.831635	0.0546387	0.194119	0.607318
SEMA3G	-1.97356	0.00258996	-1.32759	0.00659244	-0.645968	0.135525
SEMA4D	-1.20084	0.0182858	-0.575739	0.0861196	-0.625104	0.153575
SERHL2	-1.18149	0.0237657	-0.473885	0.0844829	-0.707604	0.0434802
SERP2	-1.08565	0.0191354	-0.903548	0.0279338	-0.182106	0.425916
SERPINB1	-1.73359	0.016377	-1.6812	0.0261918	-0.0523904	0.894364
SERPING1	-1.55123	0.0189951	-1.48621	0.0344463	-0.0650211	0.867417
SFN	-1.99166	0.00219357	-0.128146	0.933736	-1.86351	0.233232
SFRP2	-1.85019	0.0301094	-2.13023	0.210999	0.280041	0.891295
SFRP4	1.14662	0.156847	1.58656	0.0226533	-0.439944	0.394831
SFT2D1	-1.03109	0.000180218	-0.58103	0.0488541	-0.450061	0.0477679
SFT2D2	-1.48929	0.0111652	-1.05316	0.00492601	-0.436134	0.126515
SGK1	-1.51182	0.000518515	-1.42032	0.00206563	-0.0915025	0.742801
SGPL1	-1.00366	0.0232667	-0.580693	0.016054	-0.42297	0.135587
SH3TC1	-1.1063	0.00278891	-1.09284	0.0496982	-0.013458	0.966605
SHC2	1.1301	0.0518635	1.53669	0.0265272	-0.406595	0.0319967
SHCBP1	1.16269	0.0193034	0.775969	0.131656	0.386725	0.165821
SHH	1.19623	0.0485571	0.0336692	0.897519	1.16256	0.0462449
SIGLEC1	-1.87962	0.109716	-2.60878	0.046699	0.729156	0.293303
SKAP1	-1.65311	0.0206656	-0.66571	0.32484	-0.987397	0.250097
SLAMF8	-1.50084	0.00967734	-1.21156	0.0956291	-0.28928	0.68623
SLC16A4	-1.45312	0.00801605	-1.06629	0.0192587	-0.386826	0.347832
SLC16A7	-1.27213	0.0139395	-0.727503	0.00388435	-0.544625	0.19342
SLC17A5	-1.37874	0.00168902	-0.629826	0.120833	-0.748914	0.0944677
SLC17A7	-1.90582	0.0126227	-1.3534	0.0593751	-0.55242	0.324196
SLC18A3	1.35946	0.00429826	0.78021	0.0174381	0.579253	0.0617973
SLC19A1	0.735552	0.112265	1.03554	0.0121812	-0.299983	0.163203
SLC19A2	-1.24069	0.00641533	-0.839742	0.0163357	-0.400947	0.134957
SLC22A10	1.33049	0.0260163	0.777428	0.139277	0.553066	0.00754719
SLC24A3	1.06271	0.0110464	0.733646	0.0765202	0.329059	0.13952
SLC25A17	-1.05464	0.0297302	-0.237589	0.467286	-0.817054	0.00797972
SLC29A4	1.18026	0.0414946	0.98363	0.0807869	0.196632	0.208774
SLC35A3	-1.14425	0.00327894	-0.451022	0.188459	-0.693232	0.0246509
SLC38A2	-1.05992	0.177351	-1.02654	0.0275848	-0.0333799	0.944905
SLC44A1	-1.43452	0.000283053	-0.915205	0.0455703	-0.51931	0.284133
SLC44A5	-0.0046816	0.992488	1.00145	0.0373279	-1.00613	0.102115
SLC45A3	-1.47183	0.0599779	-1.07469	0.015937	-0.397132	0.443939
SLC45A4	1.06952	0.0215394	0.731398	0.0212769	0.338118	0.0528973
SLC5A3	0.985098	0.0932065	1.0197	0.00334674	-0.0345992	0.927277
SLC8A1	1.25327	0.0602518	1.09087	0.0191424	0.1624	0.697397
SLC9A7	1.23293	0.00597919	0.557259	0.127512	0.675675	0.0132789
SLFN5	-1.29819	0.00635309	-0.958621	0.0107172	-0.339565	0.23047
SLIT2	-1.1996	0.0423606	-0.229119	0.566212	-0.970478	0.0279968
SLPI	-1.62973	0.0015172	0.216852	0.886826	-1.84658	0.284094
SMAD7	-1.20471	0.001765	-0.89988	0.00769942	-0.304827	0.249139
SMARCB1	1.03207	0.040337	1.01313	0.00160271	0.0189371	0.94277
SMCR7L	1.01978	0.00503455	0.335638	0.17456	0.684144	0.0109711
SNAI1	-1.72542	0.00865424	-0.902472	0.087147	-0.822946	0.302668
SNAI2	1.38892	0.0747428	1.24397	0.0454239	0.144954	0.755025
SNAI3	-1.47026	0.000384664	-1.23541	0.00335533	-0.234847	0.485549
SND1	0.793656	0.12929	1.01758	0.0170472	-0.223926	0.541644
SNX32	1.46092	0.0327407	1.44152	0.0477517	0.0193939	0.950766
SOBP	-1.12828	0.00632256	-0.922446	0.000475306	-0.20583	0.362291
SOCS3	-2.51561	0.0117176	-3.0442	0.000222287	0.528588	0.500143
SORBS2	-3.02469	0.000301973	-2.59583	0.00190845	-0.42886	0.313558
SOX17	-1.64697	0.017099	-0.363912	0.633892	-1.28306	0.188533
SOX18	-1.55583	0.00228307	-1.31719	0.00242635	-0.238637	0.533652
SOX7	-1.66664	0.0224557	-1.318	0.00282104	-0.348639	0.319369
SP1	1.04571	0.0190213	0.208308	0.306453	0.8374	0.0623722
SP6	-1.18955	0.0197597	-0.47627	0.17803	-0.713283	0.105058
SP8	1.2534	0.0279341	0.784413	0.0634299	0.46899	0.0678308
SPAG4	-1.2137	0.0109435	0.132719	0.701107	-1.34642	0.0292045
SPATA18	1.03999	0.00164251	0.983284	0.00877287	0.056711	0.744114
SPDYA	0.523959	0.225657	1.64756	0.00168811	-1.1236	0.0115019
SPPL2A	-1.07657	0.0259966	-0.738618	0.0431785	-0.337957	0.179133
SPRR2B	2.53673	0.0160385	2.77509	0.0984664	-0.238363	0.874049
SPRR2G	1.90528	0.0133467	2.00901	0.0342231	-0.103725	0.821736
SPTB	-1.45607	0.00828158	-1.48523	0.0230523	0.0291654	0.937086
SQRDL	-2.23328	0.00774794	-2.3046	0.00511277	0.0713194	0.75131
SRGN	-2.13465	0.0073997	-1.99642	0.0167515	-0.13823	0.686627
SRPX	-1.12686	0.0675764	-1.54315	0.0140399	0.416287	0.186527
SSFA2	-1.10764	0.0267574	-0.900705	0.0625557	-0.206935	0.536719
SSTR2	-1.24421	0.00765496	-0.951339	0.0912789	-0.292873	0.59983
SSX2IP	1.36279	0.00500319	0.403616	0.249837	0.959174	0.0442268
ST8SIA4	-1.2636	0.0334893	-0.769636	0.0652125	-0.493963	0.252246
STAMBPL1	-1.25647	0.0136497	-0.294393	0.657822	-0.962077	0.0650286
STARD5	-1.387	0.0883005	-1.41553	0.042947	0.0285337	0.944108
STK17B	-2.44643	0.00273909	-1.9927	0.0105322	-0.45373	0.428328
STX11	-3.53728	0.000826552	-2.65942	0.00639611	-0.87786	0.12373
STX7	-1.20628	0.0410932	-0.862044	0.0488758	-0.344237	0.240579
SUSD2	-1.74819	0.00700091	-1.68856	0.057513	-0.0596292	0.896982
SUSD4	1.12041	0.0361883	0.501466	0.295541	0.618943	0.449894
SVIL	1.18058	0.03303	0.832794	0.204898	0.347781	0.63667
SVIP	-1.19761	0.0424576	-0.6456	0.112313	-0.552012	0.0620814
SYCE1	-2.07768	0.00953896	-0.327219	0.641536	-1.75046	0.0388758
SYNGR2	-1.53699	0.000950049	-0.925333	0.0202592	-0.611657	0.0736872
SYT15	-1.46045	0.0131884	-0.954285	0.039457	-0.506167	0.12639
TACSTD2	-3.99156	0.00307955	-2.31587	0.18447	-1.6757	0.374418
TARP	-2.05692	0.0339886	-1.26515	0.0342623	-0.79177	0.186851
TAS1R1	1.08222	0.00171729	0.345934	0.129873	0.73629	0.00964764
TBC1D12	-1.24872	0.0123255	-0.802985	0.0559467	-0.44573	0.131105
TBC1D19	-1.54569	0.0134307	-0.866488	0.0193713	-0.679203	0.0325466
TBC1D8B	-1.02011	0.0454582	-0.680853	0.0843312	-0.339259	0.178286
TBX2	1.44124	0.0126573	0.456661	0.531043	0.984582	0.135353
TDRD10	-2.11566	0.0175844	-1.29193	0.00537152	-0.823733	0.137493
TEX15	-1.62751	0.0294747	-1.31589	0.138025	-0.311617	0.495571
TFEB	1.13772	0.0027533	0.608891	0.0988923	0.528826	0.0802869
TFPI	-1.97198	0.0105125	-1.65917	0.0140356	-0.312808	0.581757
TFPI2	-2.73312	0.0045976	-0.511008	0.669492	-2.22211	0.161541
TGFBR1	-2.24983	0.0291339	-1.46481	0.0607147	-0.785023	0.049744
THBD	-3.44578	8.04e-05	-2.91731	0.000536039	-0.528472	0.259017
THBS4	-1.28573	0.0160433	-2.09279	0.0713896	0.807059	0.298825
TIMP4	-1.16173	0.000399029	-0.569095	0.221153	-0.592636	0.277822
TLR2	-1.26687	0.0116907	-1.05316	0.0585486	-0.213715	0.567756
TLR3	-1.49924	0.0243983	-1.5572	0.0155112	0.0579545	0.890239
TM4SF1	-2.25156	0.021583	-1.84897	0.0154415	-0.402594	0.351694
TM4SF18	1.03296	0.0494745	0.473206	0.300643	0.559756	0.00797616
TM6SF1	-1.92135	0.000572592	-1.66647	0.00415631	-0.25488	0.39024
TMEM104	1.05578	0.0222783	-0.239147	0.408431	1.29493	0.0247112
TMEM123	-1.16016	0.00207683	-0.757991	0.002682	-0.402172	0.00887718
TMEM132A	1.87291	0.0122009	1.68195	0.0179816	0.19096	0.205906
TMEM161B	-1.00369	0.0132518	-0.397023	0.181736	-0.606671	0.0901584
TMEM176A	-1.28036	0.0410725	-1.0201	0.0417271	-0.260265	0.496794
TMEM180	1.12912	0.0472247	0.697594	0.183333	0.431529	0.0548719
TMEM20	-1.02038	0.0368481	-0.623223	0.166922	-0.397154	0.228061
TMEM204	-1.15512	0.00764095	-0.394047	0.434477	-0.761076	0.050551
TMEM211	1.48637	0.0311121	0.66562	0.21642	0.820748	0.0800378
TMEM233	-0.885196	0.141473	-1.60101	0.00970436	0.71581	0.295042
TMEM37	-1.26633	0.00242765	-1.46228	0.00197362	0.195944	0.527163
TMEM38A	-0.299117	0.172097	0.787192	0.0293034	-1.08631	0.0136907
TMEM56	-2.252	0.00242859	-1.01667	0.0234831	-1.23533	0.055358
TMEM59	-1.06619	0.0058456	-0.655629	0.0447875	-0.410564	0.0432201
TMEM59L	0.894246	0.0323117	1.14882	0.00148832	-0.254572	0.541158
TMEM88	-1.4216	0.0226978	-1.35034	0.0247628	-0.0712591	0.741062
TMEM88B	1.08977	0.0121325	0.485791	0.115938	0.603983	0.00148717
TMEM8C	1.48418	0.000266289	0.493452	0.189094	0.990726	0.0576429
TMEM90B	1.16234	0.0471337	0.92001	0.0664918	0.242332	0.233163
TMIGD2	1.20323	0.0191853	0.417082	0.233309	0.786149	0.0924503
TMLHE	1.39145	0.004857	0.585057	0.165623	0.806393	0.0484516
TMOD3	-1.17475	0.0318161	-0.572629	0.106274	-0.602121	0.0461495
TNFAIP6	-1.5247	0.0976826	-1.45819	0.0309101	-0.0665087	0.899094
TNFAIP8L2	-0.797243	0.00682973	-1.02386	0.0310819	0.226612	0.542223
TNFRSF11A	-1.49344	0.0196966	-1.47572	0.0120613	-0.0177189	0.9793
TNFRSF21	1.05134	0.00281689	0.353655	0.445758	0.697684	0.144852
TNFRSF8	-1.84858	0.00366911	-2.132	0.00595688	0.283413	0.541683
TNFSF13B	-1.72102	0.0179502	-1.72309	0.0529225	0.00206341	0.996708
TNIP3	1.29471	0.0180094	0.457691	0.165645	0.837018	0.0616811
TNRC6A	-1.13665	0.00321933	-0.132679	0.472926	-1.00397	0.000779677
TOM1L1	-1.92006	0.070732	-0.657265	0.307926	-1.2628	0.0413346
TOMM22	-1.06118	0.0111541	-0.442479	0.216465	-0.618703	0.0226506
TP53AIP1	0.682944	0.02275	1.29178	0.0388185	-0.608835	0.297983
TP73	1.11794	0.085847	1.01898	0.0432337	0.0989644	0.853224
TPD52L3	1.47894	0.00715732	0.562076	0.132901	0.916867	0.0587998
TPMT	-1.30509	0.0209406	-1.26858	0.026064	-0.0365164	0.900259
TPPP	-0.550781	0.518387	0.530502	0.460773	-1.08128	0.0450174
TPSAB1	-2.83707	0.0475916	-2.65658	0.0420056	-0.180487	0.83649
TRAFD1	1.00855	0.0377523	-0.330456	0.160958	1.339	0.0185936
TRAPPC6B	-1.37015	0.00514637	-0.660879	0.0392935	-0.709276	0.0887419
TRIB3	0.721215	0.282189	1.10374	0.00657049	-0.382526	0.436898
TRIP13	0.881981	0.150706	1.15246	0.031677	-0.270477	0.39457
TRPC4	-2.386	0.0148627	-2.59269	0.00710326	0.206691	0.692469
TRPV2	-2.46544	0.00193886	-1.97963	0.00814655	-0.485803	0.173423
TSPAN12	-2.36948	0.00743118	-1.36939	0.104779	-1.00009	0.0869411
TSPAN13	-1.24551	0.0369361	-0.548526	0.229528	-0.696985	0.104489
TSPAN15	1.22969	0.0365992	0.718888	0.307814	0.510804	0.483239
TSPAN7	-1.29823	0.141364	-1.01351	0.0332346	-0.284714	0.595463
TTC25	-0.618091	0.0605624	0.477857	0.247749	-1.09595	0.0238466
TTLL10	1.02732	0.0160833	1.19975	0.00463751	-0.17243	0.551795
TUBA1C	-1.08311	0.0375923	-0.867312	0.129093	-0.215795	0.342183
TXNDC3	1.08331	0.00354758	0.523936	0.0473755	0.559372	0.0290197
TYMS	2.46537	0.00143624	1.35403	0.105969	1.11134	0.195983
UBE2C	1.26155	0.0135118	0.512867	0.201463	0.748683	0.131624
UBXN2B	-1.17798	0.0143661	-0.667088	0.0275629	-0.510893	0.120119
USHBP1	-1.67505	0.0241778	-0.730602	0.0249918	-0.944443	0.0531455
USP12	-1.06145	0.0241063	-0.975925	0.0332219	-0.0855204	0.770994
USP18	-1.18435	0.0320497	-1.17219	0.0528888	-0.0121617	0.984498
USP25	-1.42605	0.0379647	-0.746327	0.153229	-0.679725	0.361626
VAMP4	-1.10609	0.003154	-0.785824	0.0121359	-0.32027	0.035212
VAMP5	-1.01525	0.0320595	-0.707538	0.0340197	-0.307712	0.270334
VEGFC	-1.3132	0.0398458	-1.26068	0.000559861	-0.0525143	0.884963
VEPH1	1.80369	0.0143272	1.38007	0.0023504	0.423618	0.35696
VIP	-2.41114	0.0224408	-1.277	0.0082953	-1.13414	0.0613013
VPS13A	-1.74044	0.0220363	-1.14981	0.0762651	-0.590631	0.0527311
VSIG10	-1.07846	0.00337462	-0.329349	0.303041	-0.749114	0.0571241
VSIG2	-1.65471	0.0189618	-0.695425	0.483665	-0.959288	0.233234
VSIG8	0.862617	0.232565	1.19851	0.0217129	-0.335894	0.374166
VSTM2L	2.20861	0.0143759	1.91457	0.0044302	0.294038	0.573992
VTI1A	-1.03152	0.0097698	-0.787117	0.00701676	-0.244407	0.397191
VWC2	-2.23832	0.0413355	0.0985228	0.904122	-2.33685	0.0479362
WDR66	-1.86095	0.00728379	-0.15732	0.859887	-1.70363	0.131141
WISP2	-4.63745	0.0059761	-3.81765	0.00143082	-0.819806	0.283144
WNT2	1.54924	0.00040927	0.859551	0.0238535	0.689684	0.0731512
WNT7A	-1.65383	0.000981249	0.354321	0.740349	-2.00815	0.120975
XCL2	-1.27053	0.0227907	-0.756838	0.261604	-0.513694	0.383685
XIRP1	-1.11666	0.00188016	-0.988711	0.0123365	-0.12795	0.577831
XKR3	1.83051	0.0107826	1.17211	0.0185785	0.658393	0.227408
XKRX	-0.995624	0.124601	0.62329	0.480118	-1.61891	0.0473075
XPNPEP2	-0.918506	0.423134	-1.99638	0.0464941	1.07787	0.135609
ZBTB24	-1.48062	0.0258658	-1.0277	0.0831126	-0.452922	0.403277
ZBTB7C	-1.13187	0.00281788	-1.34178	0.00741256	0.209908	0.569162
ZC3H12A	-1.66578	0.00518331	-0.937857	0.00269527	-0.727927	0.102155
ZDHHC12	-1.12746	0.0216198	-0.581311	0.0557833	-0.54615	0.168449
ZDHHC2	-1.71616	0.000544532	-1.56374	0.00488471	-0.152423	0.68376
ZDHHC20	-1.18991	0.00960925	-0.602439	0.0392351	-0.587474	0.0302163
ZFP106	-1.46559	0.0452697	-1.16893	0.0144371	-0.296662	0.37753
ZFYVE16	1.2043	0.0331509	0.401342	0.546013	0.802958	0.124626
ZMYND11	-1.41393	0.0179411	-0.986331	0.0183557	-0.427599	0.140452
ZNF101	-1.18013	0.00977099	-0.787323	0.0218991	-0.392804	0.230831
ZNF238	1.07112	0.0208541	0.06998	0.885428	1.00114	0.0763556
ZNF263	1.18337	2.62e-05	0.400217	0.321181	0.783158	0.0695214
ZNF365	1.33729	0.0141699	1.01452	0.0537084	0.322764	0.280636
ZNF415	1.34068	0.0283257	1.14356	0.170811	0.197126	0.809586
ZNF461	-0.566198	0.211541	0.533691	0.273287	-1.09989	0.00630251
ZNF474	2.46011	0.0105711	1.29245	0.187046	1.16766	0.0512834
ZNF507	1.0506	0.04831	0.207848	0.31087	0.842753	0.0629959
ZNF771	1.12469	0.000863885	1.04006	0.0180928	0.084625	0.757688
ZNF821	0.891791	0.170061	1.19906	0.0299891	-0.307274	0.219846
ZPLD1	1.42331	0.000983959	0.939137	0.00996523	0.484173	0.0632386
ZSWIM4	-1.0889	0.0219778	-0.68635	0.000424073	-0.402548	0.239426
